# Supplementary material for: The higher mortality associated with low serum albumin is dependent on systemic inflammation in end-stage kidney disease
Source: PLoS One. 2018 Jan 3;13(1):e0190410. doi: 10.1371/journal.pone.0190410 (PMC5752034; doi:10.1371/journal.pone.0190410)
Supplement: S1 Data — (TXT) [file pone.0190410.s008.txt]

COHORT,ID,Hb,EPI GFR,Creat,Age,Gender,DM,CVD,smoking,SGA,PerHGS,SBP,DBP,PP,meanBP1,BMI,FATBODYMASS,LEANBODYMASS,LBMI,FBMI,IGF1,PTH,CaPO4,Calcium,Fosfat,"8-OHdG, ng/ml",Chol,TG,WBC,Alb,hsCRP,IL6,TNF,Ferritin,ICAM-1,VCAM1,CKD34,CKD5,PD,HD,period,reclassifiedGRP,RRT,Age1,WEIGHT,HEIGHT,BODY FATper,Height1,creatinine1,GFREPIfor,HGS,HGS1,censorA,months,Renaldiag,GROUP,Treat,A1994,A2000,A2005,A2010,sgaInflam,albgrp,inflam,albinflam,alb35,crp3,alb35crp3,alb1,U-alb
Kärltx,5,114,"9,17",619,"36,00",1,0,0,,0,,135,89,46,"104,33","23,10","15,02","58,98","18,41","4,69",242,,"2,10","2,27","1,6","0,12","5,20","2,3","5,20",40,"1,70","0,02","8,96",,,,1,0,0,0,3,   CKD1-5-ND,0,36,74,179,"20,30","1,79","7,00","9,17",,,0,"60,63",Oth,1,ESRD,0,0,1,0,0,0,0,0,0,0,0,-40,
Kärltx,8,98,"6,08",664,"42,00",0,0,0,1,0,"103,70",128,72,56,"90,67","25,95","24,64","50,36","17,42","8,53",265,,"3,72",,,"0,23","4,60","0,74","5,80",35,"3,70","0,76","9,92",,,,1,0,0,0,3,   CKD1-5-ND,0,42,75,170,"32,86","1,70","7,51","6,08",28,"103,70",0,"60,63",GN,1,ESRD,0,0,1,0,2,0,0,0,0,1,2,-35,
Kärltx,14,105,"6,88",762,"41,00",1,0,0,0,0,"143,02",116,63,53,"80,67","26,32","24,35","70,65","19,57","6,74",403,168,"6,33","2,56","2,1","0,13","4,00","3,4","6,40",38,"0,62","0,41","12,9",,,,1,0,0,0,0,   CKD1-5-ND,0,41,95,190,"25,63","1,90","8,62","6,88","61,5","143,02",0,"60,63",Oth,1,ESRD,0,0,0,1,0,0,0,0,0,0,0,-38,
Kärltx,30,109,"5,77",788,"20,00",0,0,0,0,0,"103,70",144,85,59,"104,67","23,17",,,,,315,127,"5,02","2,31","1,4","0,13","6,30","1,2",,43,"0,53","0,28","11,6",,,,1,0,0,0,0,   CKD1-5-ND,0,20,"60,8",162,,"1,62","8,91","5,77",28,"103,70",0,"60,63",Oth,1,ESRD,0,0,0,1,0,0,0,0,0,0,0,-43,
Kärltx,32,119,"6,04",598,"61,00",0,0,0,0,0,"96,30",151,84,67,"106,33","21,34","18,32","39,08","14,53","6,81",325,"518,87","3,93","2,09","2,2","0,26","4,80","1,6",,42,"0,58","0,8","12,6",,,,1,0,0,0,0,   CKD1-5-ND,0,61,"57,4",164,"31,92","1,64","6,76","6,04",26,"96,30",0,"60,63",Oth,1,ESRD,0,0,0,1,0,0,0,0,0,0,0,-42,
Kärltx,33,104,"18,40",285,"30,00",0,0,0,0,0,"103,70",129,87,42,"101,00","25,91",,,,,263,"254,72","2,95","2,07","2,4",,"5,20","2,2",,35,"0,20","0,13","4,17",,,,1,0,0,0,0,   CKD1-5-ND,0,30,68,162,,"1,62","3,22","18,40",28,"103,70",0,"60,63",GN,1,ESRD,0,0,0,1,0,0,0,0,0,0,0,-35,
Kärltx,35,105,"5,10",795,"36,00",0,0,0,0,0,"125,93",142,93,49,"109,33","22,40","19,54","45,96","15,72","6,68",226,384,"4,31","2,27","1,9","0,25","3,30","0,94",,37,"3,10","1,3","7,1",,,,1,0,0,0,0,   CKD1-5-ND,0,36,"65,5",171,"29,83","1,71","8,99","5,10",34,"125,93",0,"60,63",GN,1,ESRD,0,0,0,1,2,0,0,0,0,1,2,-37,
Kärltx,39,116,"5,99",760,"21,00",0,0,0,0,0,"59,26",144,90,54,"108,00","19,88","19,83","43,17","13,63","6,26",326,"226,42","3,39","2,21","1,3","0,08","4,80","0,7",,32,"2,10","1,72","13,2",,,,1,0,0,0,0,   CKD1-5-ND,0,21,63,178,"31,47","1,78","8,60","5,99",16,"59,26",0,"60,63",GN,1,ESRD,0,0,0,1,0,1,0,1,1,0,1,-32,
Kärltx,48,76,"10,10",471,"29,00",0,0,0,0,0,"100,00",153,97,56,"115,67","19,72","11,33","45,67","15,80","3,92",,234,"4,82","2,19","2,2","0,14","3,40","1,2",,32,"0,62","0,05","7,64",,,,1,0,0,0,0,   CKD1-5-ND,0,29,57,170,"19,87","1,70","5,33","10,10",27,"100,00",0,"59,27",GN,1,ESRD,0,0,0,1,0,1,0,1,1,0,1,-32,
Kärltx,49,119,"10,47",598,"23,00",1,0,0,0,1,"102,33",128,77,51,"94,00","21,27","7,94","64,06","18,92","2,35",262,226,"4,12","2,29","1,8","0,14","3,90","0,84",,42,"0,20","0,01","8,25",,,,1,0,0,0,0,   CKD1-5-ND,0,23,72,184,"11,03","1,84","6,76","10,47",44,"102,33",0,"58,73",GN,1,ESRD,0,0,0,1,1,0,0,0,0,0,0,-42,
Kärltx,55,104,"4,97",683,"66,00",0,0,0,0,1,"81,48",132,68,64,"89,33","27,53","28,75","51,75","17,70","9,83",145,"169,81","4,11","2,16","1,2",,"4,60",1,,33,"1,20","4,07","6,35",,,,1,0,0,0,0,   CKD1-5-ND,0,66,"80,5",171,"35,72","1,71","7,73","4,97",22,"81,48",0,"55,97",Oth,1,ESRD,0,0,0,1,1,1,0,1,1,0,1,-33,
Kärltx,57,131,"4,22",834,"55,00",0,0,0,0,1,"70,37",152,67,85,"95,33","19,11","17,19","40,01","13,37","5,74",274,"179,25","4,40","2,41","1,6","0,17","4,20","1,3",,39,"1,00","0,51","10,2",,,,1,0,0,0,0,   CKD1-5-ND,0,55,"57,2",173,"30,05","1,73","9,43","4,22",19,"70,37",0,"55,23",Oth,1,ESRD,0,0,0,1,1,0,0,0,0,0,0,-39,
Kärltx,58,109,"9,25",507,"69,00",1,0,0,0,0,"70,93",136,82,54,"100,00","28,06","21,56","61,44","20,77","7,29",139,"518,87","3,36","2,12","2,1","0,20","3,90",2,,41,"1,00","0,01","7,5",,,,1,0,0,0,0,   CKD1-5-ND,0,69,83,172,"25,97","1,72","5,74","9,25","30,5","70,93",0,"55,00",GN,1,ESRD,0,0,0,1,0,0,0,0,0,0,0,-41,
Kärltx,61,122,"5,53",862,"51,00",1,0,0,0,0,"139,53",150,86,64,"107,33","29,34","25,01","77,59","22,19","7,15",264,"113,21","3,07","2,37","1,4","0,25","3,30","1,4",,33,"1,50","0,05","9,23",,,,1,0,0,0,0,   CKD1-5-ND,0,51,"102,6",187,"24,38","1,87","9,75","5,53",60,"139,53",0,"52,67",Oth,1,ESRD,0,0,0,1,0,1,0,1,1,0,1,-33,
Kärltx,62,130,"6,49",584,"55,00",0,1,0,0,1,"66,67",186,88,98,"120,67","25,47",,,,,425,"188,68","3,84","2,05","1,8","0,42","3,40","0,7",,32,"14,40","11,48","12,4",,,,1,0,0,0,0,   CKD1-5-ND,0,55,"64,4",159,,"1,59","6,61","6,49",18,"66,67",0,"52,40",Oth,1,ESRD,0,0,0,1,3,1,1,3,1,1,3,-32,
Kärltx,65,105,"8,94",593,"47,00",1,0,0,0,1,"111,63",131,74,57,"93,00","19,69","13,44","47,56","15,35","4,34",182,"349,06","3,81",2,"1,2","0,13","4,30","1,8",,36,"0,64","0,54","7,68",,,,1,0,0,0,0,   CKD1-5-ND,0,47,61,176,"22,03","1,76","6,71","8,94",48,"111,63",0,"47,80",HT/RVD,1,ESRD,0,0,0,1,1,0,0,0,0,0,0,-36,
Kärltx,69,128,"10,87",451,"26,00",0,0,0,0,1,"103,70",117,59,58,"78,33","18,69","13,82","40,18","13,90","4,78",363,220,"2,09","2,18","0,96","0,13","4,30","0,5",,37,"0,29","0,15","9,9",,,,1,0,0,0,0,   CKD1-5-ND,0,26,54,170,"25,59","1,70","5,10","10,87",28,"103,70",0,"42,87",GN,1,ESRD,0,0,0,1,1,0,0,0,0,0,0,-37,
Kärltx,71,106,"11,96",338,"62,00",0,0,0,0,0,"100,00",177,82,95,"113,67","22,48","17,83","44,87","16,09","6,39",143,360,"2,54","2,31","1,1","0,12","4,90","2,2",,33,"0,45","0,4","7,9",,,,1,0,0,0,0,   CKD1-5-ND,0,62,"62,7",167,"28,43","1,67","3,82","11,96",27,"100,00",0,"41,50",GN,1,ESRD,0,0,0,1,0,1,0,1,1,0,1,-33,
Kärltx,72,115,"7,08",723,"46,00",1,0,0,0,0,"116,28",150,87,63,"108,00","24,02","17,16","66,84","19,11","4,91",284,260,"3,66","2,29","1,6","0,08","3,80","1,3",,40,"0,50","0,75","7,9",,,,1,0,0,0,0,   CKD1-5-ND,0,46,84,187,"20,43","1,87","8,18","7,08",50,"116,28",0,"41,03",Oth,1,ESRD,0,0,0,1,0,0,0,0,0,0,0,-40,
Kärltx,76,120,"9,80",569,"41,00",1,1,0,,0,"116,28",180,109,71,"132,67","22,09","10,46","59,54","18,79","3,30",230,"367,92","3,55","1,97","1,8","0,09","5,00","1,1",,40,"0,20","1,09","11,6",,,,1,0,0,0,0,   CKD1-5-ND,0,41,70,178,"14,95","1,78","6,44","9,80",50,"116,28",0,"40,07",GN,1,ESRD,0,0,0,1,0,0,0,0,0,0,0,-40,
Kärltx,80,109,"6,48",774,"47,00",1,0,0,0,0,"112,79",150,98,52,"115,33","24,11","16,26","62,74","19,15","4,96",236,190,"3,50","2,33","1,5","0,07","5,20","1,6",,41,"2,50","1,34","10,7",,,,1,0,0,0,0,   CKD1-5-ND,0,47,79,181,"20,58","1,81","8,76","6,48","48,5","112,79",0,"38,67",Oth,1,ESRD,0,0,0,1,0,0,0,0,0,0,0,-41,
Kärltx,82,129,"9,36",517,"64,00",1,0,1,0,0,"111,63",153,78,75,"103,00","30,15","35,81","74,19","20,34","9,82",176,950,"4,08","2,4","1,7","0,15","3,20","2,2",,35,"0,25","0,85","8,6",,,,1,0,0,0,0,   CKD1-5-ND,0,64,110,191,"32,55","1,91","5,85","9,36",48,"111,63",0,"35,00",GN,1,ESRD,0,0,0,1,0,0,0,0,0,0,0,-35,
Kärltx,85,112,"4,55",739,"65,00",0,0,0,0,0,"140,74",151,76,75,"101,00","25,51","24,49","47,51","16,83","8,68",180,"405,66","2,84","2,03","1,4","0,20","5,90","1,7",,33,"1,20","1,34","9,7",,,,1,0,0,0,0,   CKD1-5-ND,0,65,72,168,"34,02","1,68","8,36","4,55",38,"140,74",0,"32,83",GN,1,ESRD,0,0,0,1,0,1,0,1,1,0,1,-33,
Kärltx,88,106,"6,67",760,"46,00",1,0,0,0,0,"97,67",140,92,48,"108,00","27,99","21,06","55,14","20,25","7,74",285,280,"5,00",2,"2,5","0,15","5,30","0,5",,42,"2,70","0,55","8,6",,,,1,0,0,0,0,   CKD1-5-ND,0,46,"76,2",165,"27,64","1,65","8,60","6,67",42,"97,67",0,"31,67",GN,1,ESRD,0,0,0,1,0,0,0,0,0,0,0,-42,
Kärltx,89,114,"10,52",592,"24,00",1,0,0,0,0,"106,98",147,91,56,"109,67","28,24",,,,,312,"292,45","4,41","2,1","2,1","0,08","4,80","1,2",,28,"1,00","1,02","8,4",,,,1,0,0,0,0,   CKD1-5-ND,0,24,"91,5",180,,"1,80","6,70","10,52",46,"106,98",0,"31,47",GN,1,ESRD,0,0,0,1,0,1,0,1,1,0,1,-28,
Kärltx,90,119,"5,28",855,"59,00",1,0,0,0,0,"113,95",138,86,52,"103,33","24,62","22,53","55,47","17,51","7,11",236,360,"2,03","2,25","0,9","0,23","4,30","0,9",,35,"0,59","0,14","10,5",,,,1,0,0,0,0,   CKD1-5-ND,0,59,78,178,"28,88","1,78","9,67","5,28",49,"113,95",0,"31,23",Oth,1,ESRD,0,0,0,1,0,0,0,0,0,0,0,-35,
Kärltx,93,108,"14,98",389,"46,00",1,0,0,,0,"130,23",155,85,70,"108,33","25,73","20,01","68,99","19,94","5,78",189,380,"3,69","2,17","1,7","0,23","2,70","1,2",,33,"0,20","0,73",8,,,,1,0,0,0,0,   CKD1-5-ND,0,46,89,186,"22,48","1,86","4,40","14,98",56,"130,23",0,"29,80",Oth,1,ESRD,0,0,0,1,0,1,0,1,1,0,1,-33,
Kärltx,94,110,"4,39",1068,"47,00",1,0,0,,0,"111,63",161,90,71,"113,67","26,44","21,22","68,28","20,17","6,27",260,165,"4,56","2,17","2,1",,"4,00","1,4",,39,"1,30","1,06",11,,,,1,0,0,0,0,   CKD1-5-ND,0,47,"89,5",184,"23,71","1,84","12,08","4,39",48,"111,63",0,"29,57",Oth,1,ESRD,0,0,0,1,0,0,0,0,0,0,0,-39,
Kärltx,95,99,"4,59",1104,"35,00",1,0,0,,0,"123,26",142,95,47,"110,67","24,45","16,57","64,43","19,45","5,00",174,"1396,23","4,52","2,38","1,9",,"6,40",1,,43,"3,90","0,52","9,9",,,,1,0,0,0,0,   CKD1-5-ND,0,35,81,182,"20,46","1,82","12,49","4,59",53,"123,26",0,"29,10",GN,1,ESRD,0,0,0,1,2,0,0,0,0,1,2,-43,
Kärltx,102,118,"9,91",535,"50,00",1,0,0,,0,"69,77",140,85,55,"103,33","38,85","37,66","66,84","24,85","14,00",168,380,"3,83","2,13","1,8",,"5,30",1,,38,"2,50","0,67","12,7",,,,1,0,0,0,0,   CKD1-5-ND,0,50,"104,5",164,"36,03","1,64","6,05","9,91",30,"69,77",0,"27,47",Oth,1,ESRD,0,0,0,1,0,0,0,0,0,0,0,-38,
Kärltx,104,104,"9,84",626,"24,00",1,0,0,,1,"72,09",134,80,54,"98,00","21,51","8,58","54,32","18,58","2,93",394,140,,,,,"6,70","1,3",,37,"1,70","0,02","8,73",,,,1,0,0,0,0,   CKD1-5-ND,0,24,"62,9",171,"13,64","1,71","7,08","9,84",31,"72,09",1,"8,93",Oth,1,ESRD,0,0,0,1,1,0,0,0,0,0,0,-37,
Kärltx,105,107,"5,49",867,"51,00",1,0,0,,1,"74,42",151,100,51,"117,00","25,85","19,14","62,76","19,81","6,04",169,360,"3,09","2,06","1,5",,"4,40","0,92",,29,"58,00","0,47","16,3",,,,1,0,0,0,0,   CKD1-5-ND,0,51,"81,9",178,"23,37","1,78","9,81","5,49",32,"74,42",0,"24,20",Oth,1,ESRD,0,0,0,1,3,1,1,3,1,1,3,-29,
Kärltx,107,112,"7,51",661,"53,00",1,0,0,,0,"102,33",141,72,69,"95,00","25,77","20,01","68,19","19,92","5,85",273,400,"4,68","2,34",2,,"5,60","2,3",,39,"0,44","0,26","8,28",,,,1,0,0,0,0,   CKD1-5-ND,0,53,"88,2",185,"22,68","1,85","7,48","7,51",44,"102,33",0,"23,73",GN,1,ESRD,0,0,0,1,0,0,0,0,0,0,0,-39,
Kärltx,111,112,"11,72",386,"42,00",0,0,0,,1,"122,22",156,82,74,"106,67","22,56","24,08","49,02","15,13","7,43",121,160,"2,26","2,26",1,,"4,30","0,69",,33,"0,24","0,9",11,,,,1,0,0,0,0,   CKD1-5-ND,0,42,"73,1",180,"32,94","1,80","4,37","11,72",33,"122,22",0,"22,57",GN,1,ESRD,0,0,0,1,1,1,0,1,1,0,1,-33,
Kärltx,112,121,"6,11",757,"59,00",1,0,1,,0,"109,30",163,79,84,"107,00","27,35","19,49","61,41","20,76","6,59",207,160,"3,39","2,42","1,4",,"3,70","1,2",,43,"0,65","1,38","12,1",,,,1,0,0,0,0,   CKD1-5-ND,0,59,"80,9",172,"24,09","1,72","8,56","6,11",47,"109,30",0,"22,33",Oth,1,ESRD,0,0,0,1,0,0,0,0,0,0,0,-43,
Kärltx,115,119,"7,56",665,"51,00",1,0,0,,0,"117,44",129,78,51,"95,00","22,55","15,23","62,77","18,14","4,40",266,290,"3,80","2,53","1,5",,"4,40","0,81",,38,"0,55","0,63","12,9",,,,1,0,0,0,0,   CKD1-5-ND,0,51,78,186,"19,53","1,86","7,52","7,56","50,5","117,44",0,"20,93",GN,1,ESRD,0,0,0,1,0,0,0,0,0,0,0,-38,
Kärltx,117,129,"7,81",481,"62,00",0,0,0,,0,"74,07",145,85,60,"105,00","21,51","19,64","40,36","14,47","7,04",166,350,"3,09","2,38","1,3",,"3,50","0,75",,33,"0,20","1,65","15,4",,,,1,0,0,0,0,   CKD1-5-ND,0,62,60,167,"32,74","1,67","5,44","7,81",20,"74,07",0,"20,47",GN,1,ESRD,0,0,0,1,0,1,0,1,1,0,1,-33,
Kärltx,119,126,"10,72",487,"55,00",1,0,0,,0,"97,67",120,73,47,"88,67","22,63","19,60","57,00","16,84","5,79",157,150,"3,06","2,35","1,3",,"4,00","0,43",,32,"0,55","0,24","8,67",,,,1,0,0,0,0,   CKD1-5-ND,0,55,"76,6",184,"25,59","1,84","5,51","10,72",42,"97,67",0,"18,27",GN,1,ESRD,0,0,0,1,0,1,0,1,1,0,1,-32,
Kärltx,122,103,"5,44",853,"55,00",1,0,0,,0,"125,58",152,89,63,"110,00","29,71",,,,,,470,"4,18","2,2","1,9",,"2,80","0,67",,40,"2,30","1,91","17,1",,,,1,0,0,0,0,   CKD1-5-ND,0,55,105,188,,"1,88","9,65","5,44",54,"125,58",0,"18,37",Oth,1,ESRD,0,0,0,1,0,0,0,0,0,0,0,-40,
Kärltx,123,115,"10,13",433,"43,00",0,0,0,,0,"66,67",169,87,82,"114,33","29,87","31,84","40,86","16,79","13,08",,,"4,36","2,18",2,,"5,10","1,7",,31,"2,40","0,68","10,5",,,,1,0,0,0,0,   CKD1-5-ND,0,43,"72,7",156,"43,80","1,56","4,90","10,13",18,"66,67",0,"17,67",Oth,1,ESRD,0,0,0,1,0,1,0,1,1,0,1,-31,
Kärltx,129,116,"3,79",1185,"50,00",1,0,0,,0,"86,05",124,75,49,"91,33","30,16","27,77","56,33","20,20","9,96",,"169,81","5,54","2,52","2,2",,"3,20",1,,34,"0,20","4,38","9,55",,,,1,0,0,0,0,   CKD1-5-ND,0,50,"84,1",167,"33,02","1,67","13,40","3,79",37,"86,05",0,"16,27",GN,1,ESRD,0,0,0,1,0,0,0,0,1,0,1,-34,
Kärltx,130,103,"5,59",815,"59,00",1,0,0,,0,"79,07",161,90,71,"113,67","25,00","23,33","48,07","16,83","8,17",,"254,72","3,52","2,2","1,6",,"3,10","1,4",,33,"0,46","0,62","7,87",,,,1,0,0,0,0,   CKD1-5-ND,0,59,"71,4",169,"32,68","1,69","9,22","5,59",34,"79,07",0,"15,80",HT/RVD,1,ESRD,0,0,0,1,0,1,0,1,1,0,1,-33,
Kärltx,139,98,"9,02",606,"42,00",1,0,0,,0,"125,58",148,79,69,"102,00","23,92","17,68","63,32","18,70","5,22",,80,"4,85","2,11","2,3",,"3,90",1,,29,"0,20",,,,,,1,0,0,0,0,   CKD1-5-ND,0,42,81,184,"21,83","1,84","6,86","9,02",54,"125,58",0,"9,30",GN,1,ESRD,0,0,0,1,0,1,0,1,1,0,1,-29,
Kärltx,142,117,"6,14",935,"22,00",1,0,0,,0,"151,16",165,90,75,"115,00","26,47","13,50","68,50","22,11","4,36",,"179,25","3,86","2,41","1,6",,"3,80","2,8",,40,"0,60",,,,,,1,0,0,0,0,   CKD1-5-ND,0,22,82,176,"16,47","1,76","10,58","6,14",65,"151,16",0,"7,40",GN,1,ESRD,0,0,0,1,0,0,0,0,0,0,0,-40,
Kärltx,149,109,"3,85",1176,"49,00",1,1,0,,0,"97,67",163,93,70,"116,33","26,52","17,05","52,55","20,02","6,50",,"169,81","3,80","1,81","2,1",,"3,40","1,5",,23,"1,00",,,,,,1,0,0,0,0,   CKD1-5-ND,0,49,"69,6",162,"24,50","1,62","13,30","3,85",42,"97,67",0,"4,87",GN,1,ESRD,0,0,0,1,0,1,0,1,1,0,1,-23,
Kärltx,152,87,"5,43",944,"38,00",1,0,0,,0,"86,05",164,110,54,"128,00","24,14","19,59","69,41","18,83","5,31",,"537,74","5,48","2,03","2,7",,"4,30","1,2",,35,"0,91",,,,,,1,0,0,0,0,   CKD1-5-ND,0,38,89,192,"22,01","1,92","10,68","5,43",37,"86,05",0,"3,43",GN,1,ESRD,0,0,0,1,0,0,0,0,0,0,0,-35,
Kärltx,153,99,"5,77",741,"71,00",1,0,0,,0,"88,37",159,87,72,"111,00","27,71","21,25","66,55","21,00","6,71",,"273,58","4,32","2,16",2,,"2,90","1,5",,31,"0,89",,,,,,1,0,0,0,0,   CKD1-5-ND,0,71,"87,8",178,"24,20","1,78","8,38","5,77",38,"88,37",0,"2,73",HT/RVD,1,ESRD,0,0,0,1,0,1,0,1,1,0,1,-31,
MIA,1,88,"6,18",608,"55,00",0,0,0,0,0,,153,89,64,"110,33","21,87",,,,,,317,"4,70","2,61","1,8",,"5,90",2,"7,30",24,"9,00",,,47,,,1,0,0,0,1,   CKD1-5-ND,0,55,"55,3",159,,"1,59","6,88","6,18",,,0,"27,03",GN,1,ESRD,1,0,0,0,2,1,1,3,1,1,3,-24,3900
MIA,2,80,"7,57",742,"32,00",1,1,1,1,0,,123,76,47,"91,67","30,12","31,74","64,76","20,21","9,91",170,,"5,35","2,23","2,4","0,39","5,80","4,6","8,50",29,"2,30","3,3","9,2",260,230,1242,1,0,0,0,1,   CKD1-5-ND,0,32,"96,5",179,"32,89","1,79","8,39","7,57",,,0,"4,77",DM,1,ESRD,1,0,0,0,0,1,0,1,1,0,1,-29,9200
MIA,3,88,"4,95",783,"43,00",0,0,0,0,0,"111,11",137,89,48,"105,00","23,92","23,75","43,75","15,50","8,41",236,256,"4,42","2,6","1,7","0,63","5,10","1,3","6,20",37,"0,60","1,2","7,6",400,99,1112,1,0,0,0,1,   CKD1-5-ND,0,43,"67,5",168,"35,19","1,68","8,86","4,95",30,"111,11",0,"19,70",GN,1,ESRD,1,0,0,0,0,0,0,0,0,0,0,-37,2851
MIA,4,82,"10,34",388,"59,00",0,1,1,1,1,"37,04",,,,,"21,87",,,,,94,482,"4,19","2,33","1,8","0,41","2,20","0,9","7,10",33,"2,10","40,6","9,8",220,308,1420,1,0,0,0,1,   CKD1-5-ND,0,59,"56,7",161,,"1,61","4,39","10,34",10,"37,04",1,"5,37",DM,1,ESRD,1,0,0,0,1,1,0,1,1,0,1,-33,154
MIA,5,109,"7,70",528,"48,00",0,0,0,0,1,"125,93",125,78,47,"93,67","24,84","24,49","39,11","15,28","9,57",364,403,"4,95","2,25","2,2","0,61","7,70","1,9","7,70",32,"1,50","7,7","6,8",200,211,761,1,0,0,0,1,   CKD1-5-ND,0,48,"63,6",160,"38,51","1,60","5,97","7,70",34,"125,93",0,"27,33",GN,1,ESRD,1,0,0,0,1,1,0,1,1,0,1,-32,578
MIA,6,87,"6,30",578,"61,00",0,1,1,1,1,"70,37",138,86,52,"103,33","23,01","22,29","33,71","13,85","9,16",190,225,"4,75","2,64","1,8","0,51","7,60","2,5","8,40",26,"2,50","4,9","10,5",46,352,951,1,0,0,0,1,   CKD1-5-ND,0,61,56,156,"39,81","1,56","6,54","6,30",19,"70,37",1,"40,60",HT/RVD,1,ESRD,1,0,0,0,1,1,0,1,1,0,1,-26,2061
MIA,7,103,"7,47",482,"68,00",0,0,1,0,1,"103,70",158,88,70,"111,33","22,46","23,73","39,67","14,06","8,41",97,49,"5,15","2,45","2,1","0,74","7,60","1,9","7,10",32,"49,00",8,"17,1",173,235,1406,1,0,0,0,1,   CKD1-5-ND,0,68,"63,4",168,"37,43","1,68","5,45","7,47",28,"103,70",1,"46,13",Oth,1,ESRD,1,0,0,0,3,1,1,3,1,1,3,-32,1765
MIA,8,113,"6,85",788,"36,00",1,1,1,0,0,,151,92,59,"111,67","30,26",,,,,169,353,"5,02","2,28","2,2",,"8,50","2,9","6,00",38,"6,70","1,3","8,5",103,186,763,1,0,0,0,1,   CKD1-5-ND,0,36,"96,4","178,5",,"1,79","8,91","6,85",,,0,"12,00",DM,1,ESRD,1,0,0,0,2,0,1,2,0,1,2,-38,5989
MIA,9,91,"5,91",864,"41,00",1,1,0,0,0,,120,65,55,"83,33","26,88",,,,,163,325,"5,48","2,49","2,2","0,41","5,20","2,4","5,70",32,"14,00","2,6","20,4",240,343,1581,1,0,0,0,1,   CKD1-5-ND,0,41,91,184,,"1,84","9,77","5,91",,,0,"60,87",DM,1,ESRD,1,0,0,0,2,1,1,3,1,1,3,-32,
MIA,10,107,"5,58",891,"44,00",1,0,1,0,0,"130,23",147,101,46,"116,33","21,55","11,70","55,80","17,81","3,73",113,91,"6,03","2,32","2,6","0,14","6,90","2,2","7,20",30,"0,40","1,6",7,108,160,1113,1,0,0,0,1,   CKD1-5-ND,0,44,"67,5",177,"17,33","1,77","10,08","5,58",56,"130,23",0,"19,33",GN,1,ESRD,1,0,0,0,0,1,0,1,1,0,1,-30,
MIA,11,115,"5,24",896,"52,00",1,0,0,1,0,"102,33",143,92,51,"109,00","22,37","18,31","59,09","17,08","5,29",204,256,"5,29","2,52","2,1","0,24","6,20","0,8","6,90",32,"14,00","5,4","9,7",456,269,1059,1,0,0,0,1,   CKD1-5-ND,0,52,"77,4",186,"23,66","1,86","10,14","5,24",44,"102,33",0,"57,00",GN,1,ESRD,1,0,0,0,2,1,1,3,1,1,3,-32,2299
MIA,12,114,"8,33",553,"69,00",1,0,1,1,1,"79,07",130,73,57,"92,00","23,76","18,95","51,35","17,36","6,41",163,15,"3,36","2,4","1,4","0,95","4,40","1,4","11,10",24,"21,00","16,6","15,2",892,272,2148,1,0,0,0,1,   CKD1-5-ND,0,69,"70,3",172,"26,96","1,72","6,26","8,33",34,"79,07",1,"6,27",Oth,1,ESRD,1,0,0,0,3,1,1,3,1,1,3,-24,1600
MIA,13,89,"5,71",778,"64,00",1,1,0,0,0,"102,33",169,89,80,"115,67","27,37","35,03","52,67","16,44","10,93",199,363,"6,64","2,29","2,9","0,55","5,10","2,4","5,50",32,"0,60",4,"7,7",270,208,1290,1,0,0,0,1,   CKD1-5-ND,0,64,"87,7",179,"39,94","1,79","8,80","5,71",44,"102,33",0,"17,17",DM,1,ESRD,1,0,0,0,0,1,0,1,1,0,1,-32,6030
MIA,14,88,"4,80",920,"60,00",1,0,1,1,1,"113,95",149,99,50,"115,67","23,47","18,56","54,14","17,48","5,99",81,221,"4,35","2,56","1,7","0,98","3,00","1,4","8,70",36,"2,70",4,"13,3",322,262,1250,1,0,0,0,1,   CKD1-5-ND,0,60,"72,7",176,"25,52","1,76","10,41","4,80",49,"113,95",0,"60,87",HT/RVD,1,ESRD,1,0,0,0,1,0,0,0,0,0,0,-36,2500
MIA,15,96,"5,84",868,"42,00",1,1,1,0,1,"120,93",130,81,49,"97,33","22,79","19,20","58,80","17,18","5,61",173,19,"2,76","2,76",1,"0,88","7,20","1,5","7,60",40,"2,90","1,1","7,6",1000,252,1215,1,0,0,0,1,   CKD1-5-ND,0,42,78,185,"24,61","1,85","9,82","5,84",52,"120,93",0,"18,20",GN,1,ESRD,1,0,0,0,1,0,0,0,0,0,0,-40,
MIA,16,100,"4,47",733,"69,00",0,1,1,1,0,,156,70,86,"98,67","38,58",,,,,198,32,"3,39","2,42","1,4","0,77","7,60","1,5","6,60",26,"13,00","35,1","9,5",112,227,1196,1,0,0,0,1,   CKD1-5-ND,0,69,100,161,,"1,61","8,29","4,47",,,1,"52,50",DM,1,ESRD,1,0,0,0,2,1,1,3,1,1,3,-26,2756
MIA,17,108,"11,39",352,"62,00",0,1,1,0,1,,,,,,"34,72",,,,,86,,"3,68","2,3","1,6",,"7,40","1,6","6,30",32,"43,00","3,7","20,8",,267,1281,1,0,0,0,1,   CKD1-5-ND,0,62,98,168,,"1,68","3,98","11,39",,,1,"2,57",DM,1,ESRD,1,0,0,0,3,1,1,3,1,1,3,-32,
MIA,18,86,"4,66",828,"42,00",0,1,1,1,0,"140,74",147,85,62,"105,67","21,22","24,48","40,52","13,23","8,00",40,139,"3,04","2,17","1,4","0,52","4,00",5,,23,"7,90","10,9","9,5",932,290,818,1,0,0,0,1,   CKD1-5-ND,0,42,65,175,"37,67","1,75","9,37","4,66",38,"140,74",1,"54,30",GN,1,ESRD,1,0,0,0,2,1,1,3,1,1,3,-23,
MIA,19,112,"4,28",795,"61,00",0,0,0,0,1,"85,19",151,83,68,"105,67","35,75","45,61","52,89","19,19","16,55",193,60,"3,84","2,74","1,4","0,50","4,80","1,5","6,90",36,"57,00","1,8","14,8",151,229,1417,1,0,0,0,1,   CKD1-5-ND,0,61,"98,5",166,"46,30","1,66","8,99","4,28",23,"85,19",0,"60,87",Oth,1,ESRD,1,0,0,0,3,0,1,2,0,1,2,-36,81
MIA,20,103,"7,02",679,"58,00",1,1,1,1,0,,159,83,76,"108,33","27,99",,,,,177,5,"4,37","2,3","1,9","0,30","8,30","3,9","8,00",33,"4,00","6,3",11,25,277,863,1,0,0,0,1,   CKD1-5-ND,0,58,79,168,,"1,68","7,68","7,02",,,0,"60,87",DM,1,ESRD,1,0,0,0,2,1,1,3,1,1,3,-33,3510
MIA,21,96,"4,28",910,"38,00",0,0,1,0,0,"77,78",138,96,42,"110,00","17,87","11,61","27,79","12,60","5,26",81,141,"2,56","2,56",1,,"6,70","2,3","9,50",34,"2,80","2,9","9,3",1000,216,1301,1,0,0,0,1,   CKD1-5-ND,0,38,"39,4","148,5","29,46","1,49","10,29","4,28",21,"77,78",0,"14,43",GN,1,ESRD,1,0,0,0,0,0,0,0,1,0,1,-34,1700
MIA,22,110,"6,95",747,"43,00",1,0,0,0,0,"116,28",,,,,"21,37","12,87","57,13","17,44","3,93",2,43,"4,79","2,66","1,8",,"5,10","3,2","6,20",37,"0,50","6,8","7,6",117,250,908,1,0,0,0,1,   CKD1-5-ND,0,43,70,181,"18,38","1,81","8,45","6,95",50,"116,28",0,"18,27",Oth,1,ESRD,1,0,0,0,0,0,0,0,0,0,0,-37,1015
MIA,23,100,"5,09",928,"50,00",1,0,0,1,0,"90,70",125,83,42,"97,00","21,55","16,64","46,36","15,85","5,69",81,,"3,63","2,27","1,6","0,76","10,70","2,4","9,00",8,"5,10","2,3","11,9",129,324,1370,1,0,0,0,1,   CKD1-5-ND,0,50,63,171,"26,41","1,71","10,50","5,09",39,"90,70",0,"57,93",GN,1,ESRD,1,0,0,0,2,1,1,3,1,1,3,-8,5792
MIA,24,99,"5,27",714,"50,00",0,0,1,1,0,"122,22",157,100,57,"119,00","21,48","22,58","32,42","12,66","8,82",155,157,"4,77","2,51","1,9","0,81","4,50","1,7","8,90",37,"1,40","24,2","34,2",120,246,693,1,0,0,0,1,   CKD1-5-ND,0,50,55,160,"41,05","1,60","8,08","5,27",33,"122,22",0,"22,10",GN,1,ESRD,1,0,0,0,0,0,0,0,0,0,0,-37,1635
MIA,25,130,"8,66",591,"52,00",1,1,1,0,1,"51,16",125,62,63,"83,00","23,98","22,04","47,26","16,35","7,63",55,,"3,69","2,46","1,5","0,83","6,10","4,7","12,40",15,"59,00","22,4","11,1",83,267,1548,1,0,0,0,1,   CKD1-5-ND,0,52,"69,3",170,"31,81","1,70","6,69","8,66",22,"51,16",1,"3,43",DM,1,ESRD,1,0,0,0,3,1,1,3,1,1,3,-15,5914
MIA,26,77,"9,96",536,"49,00",1,0,0,1,1,"48,84",195,109,86,"137,67","14,30",,,,,25,304,,"2,17",,"1,02","3,80","1,4","7,10",24,"61,00","5,7","8,2",501,244,1597,1,0,0,0,1,   CKD1-5-ND,0,49,50,187,,"1,87","6,06","9,96",21,"48,84",1,"10,70",HT/RVD,1,ESRD,1,0,0,0,3,1,1,3,1,1,3,-24,800
MIA,27,121,"6,47",606,"49,00",0,1,0,1,1,"74,07",180,94,86,"122,67","16,85","15,16","38,84","12,12","4,73",49,370,"6,58","2,74","2,4","0,65","7,80","4,4","9,20",25,"3,10","3,6","15,3",48,415,2194,1,0,0,0,1,   CKD1-5-ND,0,49,54,179,"28,08","1,79","6,86","6,47",20,"74,07",1,"29,60",DM,1,ESRD,1,0,0,0,3,1,0,1,1,1,3,-25,4731
MIA,28,69,"4,50",800,"53,00",0,0,0,0,0,,,,,,"22,38",,,,,78,706,"4,62","2,1","2,2","0,21","7,00","2,4","12,40",31,"2,60",6,"8,9",177,299,800,1,0,0,0,1,   CKD1-5-ND,0,53,"66,2",172,,"1,72","9,05","4,50",,,0,"32,17",GN,1,ESRD,1,0,0,0,0,1,0,1,1,0,1,-31,3155
MIA,29,110,"9,38",507,"67,00",1,1,0,1,0,"88,37",131,65,66,"87,00","36,23",,,,,138,94,"8,07","2,69",3,"0,45","5,10","5,8","8,70",34,"0,50",3,"11,7",430,280,1471,1,0,0,0,1,   CKD1-5-ND,0,67,120,182,,"1,82","5,74","9,38",38,"88,37",1,"50,47",DM,1,ESRD,1,0,0,0,0,0,0,0,1,0,1,-34,5914
MIA,30,104,"5,49",913,"42,00",1,1,0,1,0,"95,35",138,86,52,"103,33","34,24","39,22","56,28","20,18","14,06",117,13,"5,17","2,46","2,1","0,62","8,30","5,9","3,70",30,"4,10","8,1","8,8",214,333,1226,1,0,0,0,1,   CKD1-5-ND,0,42,"95,5",167,"41,06","1,67","10,33","5,49",41,"95,35",0,"60,87",DM,1,ESRD,1,0,0,0,2,1,1,3,1,1,3,-30,1444
MIA,31,124,"5,27",918,"47,00",1,0,0,0,0,"123,26",127,86,41,"99,67","26,76","24,68","54,02","18,37","8,39",293,,"3,13","2,41","1,3","0,65","6,10","3,2","6,00",39,"3,60","10,9","7,7",182,252,1818,1,0,0,0,1,   CKD1-5-ND,0,47,"78,7","171,5","31,36","1,72","10,38","5,27",53,"123,26",0,"14,30",Oth,1,ESRD,1,0,0,0,2,0,0,0,0,1,2,-39,1741
MIA,32,91,"12,17",337,"60,00",0,0,1,1,1,"88,89",125,69,56,"87,67","19,84","17,76","38,24","13,55","6,29",172,297,"1,89","2,36","0,8","0,67","6,50","2,6","9,90",36,"46,00","8,5",14,274,268,1769,1,0,0,0,1,   CKD1-5-ND,0,60,56,168,"31,71","1,68","3,81","12,17",24,"88,89",1,"18,70",Oth,1,ESRD,1,0,0,0,3,0,1,2,0,1,2,-36,800
MIA,33,96,"10,25",373,"67,00",0,0,1,1,1,"70,37",159,81,78,"107,00","24,46","25,06","35,24","14,30","10,17",126,13,"4,27","3,05","1,4","0,48","7,40","3,5","19,00",30,"87,00","5,1","9,6",881,256,1043,1,0,0,0,1,   CKD1-5-ND,0,67,"60,3",157,"41,56","1,57","4,22","10,25",19,"70,37",1,"28,23",Oth,1,ESRD,1,0,0,0,3,1,1,3,1,1,3,-30,280
MIA,34,110,"4,41",799,"56,00",0,0,0,0,0,"81,48",,,,,"28,74",,,,,295,462,"3,65","2,81","1,3",,"7,60","4,5",,38,"0,80","22,6",,300,268,1185,1,0,0,0,1,   CKD1-5-ND,0,56,87,174,,"1,74","9,04","4,41",22,"81,48",0,"7,93",Oth,1,ESRD,1,0,0,0,0,0,0,0,0,0,0,-38,935
MIA,35,98,"6,99",658,"64,00",1,0,1,1,1,"79,07",148,76,72,"100,00","22,29","15,13","51,57","17,23","5,06",101,147,,,,,"2,90","1,8","39,30",28,"83,00","20,9","31,7",185,405,2795,1,0,0,0,1,   CKD1-5-ND,0,64,"66,7",173,"22,68","1,73","7,44","6,99",34,"79,07",1,"51,47",HT/RVD,1,ESRD,1,0,0,0,3,1,1,3,1,1,3,-28,
MIA,36,95,"11,70",469,"49,00",1,1,1,1,1,"37,21",,,,,"24,57","24,04","50,36","16,63","7,94",43,,"5,32","2,42","2,2",,"4,80","1,4","10,30",22,"2,10","31,2","5,3",298,144,863,1,0,0,0,1,   CKD1-5-ND,0,49,"74,4",174,"32,31","1,74","5,31","11,70",16,"37,21",1,"0,70",DM,1,ESRD,1,0,0,0,1,1,0,1,1,0,1,-22,
MIA,37,84,"11,70",425,"66,00",1,0,1,0,1,"27,91",109,73,36,"85,00","24,20","20,29","44,81","16,66","7,54",48,74,"3,57","2,55","1,4","0,41","3,40",1,,42,"13,10","6,7","12,6",100,312,1900,1,0,0,0,1,   CKD1-5-ND,0,66,"65,1",164,"31,17","1,64","4,81","11,70",12,"27,91",1,"14,47",GN,1,ESRD,1,0,0,0,3,0,1,2,0,1,2,-42,
MIA,38,98,"5,58",646,"59,00",0,0,0,0,1,"81,48",132,72,60,"92,00","28,79","37,68","42,62","15,28","13,51",181,232,"4,22","2,64","1,6","0,61","5,60","3,7","7,20",39,"18,40","5,8","7,6",149,252,2020,1,0,0,0,1,   CKD1-5-ND,0,59,"80,3",167,"46,93","1,67","7,31","5,58",22,"81,48",0,"22,47",Oth,1,ESRD,1,0,0,0,3,0,1,2,0,1,2,-39,52
MIA,39,95,"6,02",593,"63,00",0,0,0,0,1,"66,67",128,61,67,"83,33","24,14","25,21","32,79","13,65","10,49",139,444,"5,21","2,37","2,2","0,78","7,30","2,1","7,70",33,"36,90","2,8","24,3",106,302,1018,1,0,0,0,1,   CKD1-5-ND,0,63,58,155,"43,47","1,55","6,71","6,02",18,"66,67",0,"45,57",GN,1,ESRD,1,0,0,0,3,1,1,3,1,1,3,-33,1528
MIA,40,94,"4,80",887,"26,00",0,0,0,0,0,,148,96,52,"113,33","22,86",,,,,231,320,"6,13","2,19","2,8","0,43","5,20","1,3","5,80",37,"0,50","8,4","6,9",65,214,1565,1,0,0,0,1,   CKD1-5-ND,0,26,63,166,,"1,66","10,03","4,80",,,1,"20,23",GN,1,ESRD,1,0,0,0,0,0,0,0,0,0,0,-37,4029
MIA,41,82,"5,82",757,"66,00",1,0,0,0,0,"130,23",148,85,63,"106,00","24,07","22,87","58,63","17,32","6,75",79,,"4,28","2,38","1,8","0,62","4,90",1,"9,30",30,"3,90",,"11,2",136,277,1281,1,0,0,0,1,   CKD1-5-ND,0,66,"81,5",184,"28,06","1,84","8,56","5,82",56,"130,23",0,"14,70",GN,1,ESRD,1,0,0,0,2,1,0,1,1,1,3,-30,
MIA,42,107,"4,96",905,"58,00",1,0,0,1,1,"58,14",,,,,"19,24","9,92","45,68","15,81","3,43",,123,"5,74","2,61","2,2",,"5,10","1,3",,42,"9,00","1,7",,297,,,1,0,0,0,1,   CKD1-5-ND,0,58,"55,6",170,"17,84","1,70","10,24","4,96",25,"58,14",1,"6,77",HT/RVD,1,ESRD,1,0,0,0,3,0,1,2,0,1,2,-42,
MIA,43,96,"8,12",631,"50,00",1,0,0,0,0,"113,95",126,83,43,"97,33","24,28","23,50","47,50","16,24","8,04",149,1058,"4,73","1,89","2,5","0,56","5,60","1,4","5,40",39,"8,20","2,9",28,168,298,1146,1,0,0,0,1,   CKD1-5-ND,0,50,71,171,"33,10","1,71","7,14","8,12",49,"113,95",0,"53,90",Oth,1,ESRD,1,0,0,0,2,0,1,2,0,1,2,-39,950
MIA,44,97,"5,03",1046,"31,00",1,0,0,1,0,,122,76,46,"91,33","20,38",,,,,558,30,,,,"0,71","6,10","1,9","7,10",44,"1,80","2,5","9,9",112,204,1194,1,0,0,0,1,   CKD1-5-ND,0,31,69,184,,"1,84","11,83","5,03",,,0,"44,50",Oth,1,ESRD,1,0,0,0,0,0,0,0,0,0,0,-44,
MIA,45,107,"5,85",837,"48,00",1,0,1,1,0,"104,65",132,89,43,"103,33","24,83","17,08","57,22","19,12","5,71",147,165,,,,"0,53","4,60","2,2","6,70",34,"2,10","7,2","9,5",,322,690,1,0,0,0,1,   CKD1-5-ND,0,48,"74,3",173,"22,98","1,73","9,47","5,85",45,"104,65",0,"39,23",Oth,1,ESRD,1,0,0,0,0,0,0,0,1,0,1,-34,1076
MIA,46,110,"8,34",693,"30,00",1,1,0,1,1,,,,,,"21,25",,,,,124,101,"3,77","2,51","1,5","0,45","6,70","2,9","7,30",36,"5,80","4,1","15,2",95,277,1394,1,0,0,0,1,   CKD1-5-ND,0,30,"61,4",170,,"1,70","7,84","8,34",,,0,"3,07",DM,1,ESRD,1,0,0,0,3,0,1,2,0,1,2,-36,2597
MIA,47,77,"8,92",683,"23,00",1,0,0,0,0,,144,98,46,"113,33","26,72",,,,,251,208,"5,50","2,39","2,3","1,09","5,50","2,1","5,10",34,"3,40","1,9","10,3",89,216,1679,1,0,0,0,1,   CKD1-5-ND,0,23,89,"182,5",,"1,83","7,73","8,92",,,0,"15,60",GN,1,ESRD,1,0,0,0,2,0,0,0,1,1,3,-34,
MIA,48,86,"4,68",1031,"44,00",1,0,0,0,0,"65,12",133,93,40,"106,33","24,96","19,71","53,29","18,22","6,74",111,350,"4,64","2,44","1,9",,"7,50","2,1","6,30",36,"2,00","2,7","9,8",192,175,1634,1,0,0,0,1,   CKD1-5-ND,0,44,73,171,"27,00","1,71","11,66","4,68",28,"65,12",0,"42,03",HT/RVD,1,ESRD,1,0,0,0,0,0,0,0,0,0,0,-36,433
MIA,49,98,"5,26",898,"51,00",1,0,0,1,0,"118,60",123,76,47,"91,67","25,85","24,43","56,57","18,06","7,80",170,81,"6,25","2,84","2,2","0,37","5,40","1,3","7,60",39,"7,90","6,5","8,5",186,250,985,1,0,0,0,1,   CKD1-5-ND,0,51,81,177,"30,16","1,77","10,16","5,26",51,"118,60",0,"4,17",HT/RVD,1,ESRD,1,0,0,0,2,0,1,2,0,1,2,-39,1268
MIA,50,96,"5,57",866,"49,00",1,0,0,1,0,"113,95",149,101,48,"117,00","23,69","27,31","63,69","16,58","7,11",192,666,"4,23","2,82","1,5","0,44","4,90","1,9","4,40",32,"4,30","7,3","9,6",134,444,838,1,0,0,0,1,   CKD1-5-ND,0,49,91,196,"30,01","1,96","9,80","5,57",49,"113,95",0,"6,80",Oth,1,ESRD,1,0,0,0,2,1,1,3,1,1,3,-32,359
MIA,51,130,"8,86",557,"59,00",1,1,0,0,1,"83,72",140,82,58,"101,33","27,29","38,20","56,20","16,25","11,04",,86,,,,"0,73","4,40","1,9",,33,"7,20","6,1","14,8",96,545,1363,1,0,0,0,1,   CKD1-5-ND,0,59,"94,4",186,"40,46","1,86","6,30","8,86",36,"83,72",1,"57,97",DM,1,ESRD,1,0,0,0,3,1,1,3,1,1,3,-33,
MIA,52,90,"6,42",624,"45,00",0,0,0,1,0,"85,19",145,90,55,"108,33","27,14","29,58","42,52","16,00","11,14",219,,"5,95","2,38","2,5","0,53","7,20","2,3",,37,"4,70","6,1","6,3",,222,706,1,0,0,0,1,   CKD1-5-ND,0,45,"72,1",163,"41,03","1,63","7,06","6,42",23,"85,19",0,"16,03",GN,1,ESRD,1,0,0,0,2,0,1,2,0,1,2,-37,
MIA,53,87,"5,74",793,"60,00",1,0,0,0,0,"97,67",,,,,"25,49","27,17","51,33","16,67","8,82",316,33,"3,93","2,81","1,4",,"5,20","1,2","8,50",30,"24,00","3,9","8,8",334,268,1303,1,0,0,0,1,   CKD1-5-ND,0,60,"78,5","175,5","34,61","1,76","8,97","5,74",42,"97,67",0,"29,50",GN,1,ESRD,1,0,0,0,2,1,1,3,1,1,3,-30,650
MIA,54,92,"7,34",518,"58,00",0,0,1,1,1,"62,96",147,74,73,"98,33","22,11","18,67","35,13","14,44","7,67",,199,,,,,"8,30","1,5","5,20",42,"1,10","17,8","9,1",,198,1457,1,0,0,0,1,   CKD1-5-ND,0,58,"53,8",156,"34,70","1,56","5,86","7,34",17,"62,96",1,"4,90",Oth,1,ESRD,1,0,0,0,1,0,0,0,0,0,0,-42,
MIA,55,106,"7,93",576,"69,00",1,1,0,1,1,,147,87,60,"107,00","30,19",,,,,202,224,"6,11","2,35","2,6",,"6,40","1,2","14,10",31,"34,00","15,6","19,2",235,208,2933,1,0,0,0,1,   CKD1-5-ND,0,69,100,182,,"1,82","6,52","7,93",,,0,"60,87",DM,1,ESRD,1,0,0,0,3,1,1,3,1,1,3,-31,5867
MIA,56,106,"14,20",347,"33,00",0,0,0,0,0,"129,63",,,,,"18,55","15,77","34,13","12,69","5,86",,21,"3,07","2,56","1,2",,"6,20",2,"10,20",40,"1,00","3,1","12,6",268,233,1349,1,0,0,0,1,   CKD1-5-ND,0,33,"49,9",164,"31,61","1,64","3,93","14,20",35,"129,63",0,"55,47",GN,1,ESRD,1,0,0,0,0,0,0,0,0,0,0,-40,
MIA,57,97,"8,21",464,"61,00",0,1,1,1,1,"62,96",191,107,84,"135,00","24,22","20,04","41,96","16,39","7,83","79,8",1888,,,,,"6,30","2,1",,20,"3,00","18,4","7,3",32,351,1339,1,0,0,0,1,   CKD1-5-ND,0,61,62,160,"32,32","1,60","5,25","8,21",17,"62,96",1,"16,30",DM,1,ESRD,1,0,0,0,1,1,0,1,1,0,1,-20,152
MIA,58,82,"7,27",490,"69,00",0,0,0,0,1,"55,56",136,81,55,"99,33","18,42","16,13","35,87","12,71","5,71",137,2499,"5,54","2,64","2,1",,"7,10","2,4",,32,"4,60","25,1","8,5",28,418,1434,1,0,0,0,1,   CKD1-5-ND,0,69,52,168,"31,02","1,68","5,54","7,27",15,"55,56",0,"60,87",GN,1,ESRD,1,0,0,0,3,1,1,3,1,1,3,-32,188
MIA,59,103,"8,79",591,"50,00",1,1,1,1,1,,155,90,65,"111,67","18,83",,,,,,171,"7,89","2,63",3,,"10,60","6,5","8,50",29,"10,00","6,9","11,2",1000,492,1796,1,0,0,0,1,   CKD1-5-ND,0,50,59,177,,"1,77","6,69","8,79",,,1,"2,30",DM,1,ESRD,1,0,0,0,3,1,1,3,1,1,3,-29,3169
MIA,60,91,"6,07",735,"65,00",1,0,1,1,1,,137,68,69,"91,00","24,62",,,,,,203,"4,18","2,46","1,7",,"5,40","2,1",,39,"12,00","5,9","11,3",253,289,1364,1,0,0,0,1,   CKD1-5-ND,0,65,72,171,,"1,71","8,31","6,07",,,1,"11,73",GN,1,ESRD,1,0,0,0,3,0,1,2,0,1,2,-39,3814
MIA,61,105,"7,80",584,"69,00",1,1,1,0,0,"109,30",136,78,58,"97,33","26,03","26,07","50,93","17,22","8,81",163,108,"6,30","2,52","2,5",,"5,60","1,6",,34,"19,00",13,"81,8",286,384,1452,1,0,0,0,1,   CKD1-5-ND,0,69,77,172,"33,85","1,72","6,61","7,80",47,"109,30",1,"31,80",DM,1,ESRD,1,0,0,0,2,0,1,2,1,1,3,-34,
MIA,62,101,"5,46",891,"47,00",1,0,0,1,0,,132,76,56,"94,67","20,99","22,64","45,36","14,00","6,99",154,350,"3,93","2,31","1,7",,"5,70","0,9","7,60",44,"2,10","3,1","6,3",98,176,570,1,0,0,0,1,   CKD1-5-ND,0,47,68,180,"33,30","1,80","10,08","5,46",,,0,"14,20",Oth,1,ESRD,1,0,0,0,0,0,0,0,0,0,0,-44,3100
MIA,63,121,"6,91",843,"23,00",1,0,0,0,0,"116,28",146,83,63,"104,00","28,49",,,,,267,231,"7,26","2,27","3,2",,"4,90","2,1",,44,"1,30","1,1","9,5",347,226,1376,1,0,0,0,1,   CKD1-5-ND,0,23,"95,4",183,,"1,83","9,54","6,91",50,"116,28",0,"17,27",GN,1,ESRD,1,0,0,0,0,0,0,0,0,0,0,-44,
MIA,64,93,"5,15",868,"60,00",1,0,1,0,0,"90,70",,,,,"30,60",,,,,204,729,"6,33","2,26","2,8",,"4,50","3,5","6,10",41,"134,00","7,2","7,5",136,246,1025,1,0,0,0,1,   CKD1-5-ND,0,60,"94,8",176,,"1,76","9,82","5,15",39,"90,70",0,"14,63",GN,1,ESRD,1,0,0,0,2,0,1,2,0,1,2,-41,3467
MIA,65,101,"6,56",694,"64,00",1,0,0,0,0,"83,72",134,85,49,"101,33","27,58","29,93","57,47","18,14","9,45",199,350,,,,,"6,30",2,,33,"6,90","12,2","7,1",98,278,1314,1,0,0,0,1,   CKD1-5-ND,0,64,"87,4",178,"34,25","1,78","7,85","6,56",36,"83,72",0,"28,57",HT/RVD,1,ESRD,1,0,0,0,2,1,1,3,1,1,3,-33,3100
MIA,66,103,"6,18",733,"63,00",1,0,1,1,0,"104,65",,,,,"25,78","22,76","56,64","18,39","7,39",,18,,,,,"9,40","2,9","10,00",16,"1,60","17,5",,19,222,960,1,0,0,0,1,   CKD1-5-ND,0,63,"79,4","175,5","28,66","1,76","8,29","6,18",45,"104,65",0,"23,20",GN,1,ESRD,1,0,0,0,0,1,0,1,1,0,1,-16,9580
MIA,67,77,"6,19",856,"36,00",1,0,0,0,0,"93,02",151,101,50,"117,67","20,78","15,66","59,34","16,44","4,34",172,587,"1,83","1,66","1,1",,"3,50","1,4","8,80",30,"9,00","3,1","8,3",229,192,1144,1,0,0,0,1,   CKD1-5-ND,0,36,75,190,"20,87","1,90","9,68","6,19",40,"93,02",0,"44,33",GN,1,ESRD,1,0,0,0,2,1,1,3,1,1,3,-30,
MIA,68,111,"9,68",536,"53,00",1,1,1,1,1,"67,44",154,87,67,"109,33","23,54",,,,,110,93,"3,53","2,52","1,4",,"6,90","1,7","5,70",35,"21,00",11,"7,9",138,277,1827,1,0,0,0,1,   CKD1-5-ND,0,53,81,"185,5",,"1,86","6,06","9,68",29,"67,44",0,"60,87",DM,1,ESRD,1,0,0,0,3,0,1,2,0,1,2,-35,4443
MIA,69,80,"5,07",900,"56,00",1,0,0,1,0,"106,98",161,98,63,"119,00","25,42","23,35","57,65","18,09","7,33",,7,,,,,"5,50","2,6",,38,"9,00","18,1",,461,256,1955,1,0,0,0,1,   CKD1-5-ND,0,56,81,"178,5","28,82","1,79","10,18","5,07",46,"106,98",0,"8,73",GN,1,ESRD,1,0,0,0,2,0,1,2,0,1,2,-38,5300
MIA,70,98,"8,26",557,"69,00",1,1,1,1,1,"46,51",149,92,57,"111,00","26,85","25,91","51,69","17,89","8,97",,308,"4,64","2,58","1,8",,"7,10",3,,35,"35,00","10,6",,325,242,1761,1,0,0,0,1,   CKD1-5-ND,0,69,"77,6",170,"33,39","1,70","6,30","8,26",20,"46,51",1,"35,87",DM,1,ESRD,1,0,0,0,3,0,1,2,0,1,2,-35,8200
MIA,71,136,"9,87",440,"44,00",0,1,0,0,0,"111,11",,,,,"29,40","36,07","51,93","17,35","12,05",,69,"5,28","2,64",2,,"6,30","1,5","6,30",31,"0,60",,,197,218,900,1,0,0,0,1,   CKD1-5-ND,0,44,88,173,"40,99","1,73","4,98","9,87",30,"111,11",0,"21,23",DM,1,ESRD,1,0,0,0,0,1,0,1,1,0,1,-31,2822
MIA,72,134,"15,70",327,"29,00",0,0,0,0,1,"75,93",134,90,44,"104,67","16,00","11,76","30,74","11,57","4,43",107,97,,,,,"6,60",2,"8,20",35,"9,00","1,7",,437,168,1497,1,0,0,0,1,   CKD1-5-ND,0,29,"42,5",163,"27,68","1,63","3,70","15,70","20,5","75,93",0,"16,07",GN,1,ESRD,1,0,0,0,3,0,1,2,0,1,2,-35,
MIA,73,123,"18,17",235,"65,00",0,0,0,0,1,,,,,,"17,10",,,,,77,107,"2,50","2,08","1,2",,"6,90","2,7","11,70",23,"24,00",,,300,,,1,0,0,0,1,   CKD1-5-ND,0,65,46,164,,"1,64","2,66","18,17",,,0,"60,87",Oth,1,ESRD,1,0,0,0,3,1,1,3,1,1,3,-23,3576
MIA,74,90,"6,61",770,"45,00",1,0,0,1,1,"69,77",,,,,"25,18","26,57","62,43","17,66","7,52",42,258,"4,60",2,"2,3",,"8,40","5,2",,19,"9,00",,,297,471,2321,1,0,0,0,1,   CKD1-5-ND,0,45,89,188,"29,85","1,88","8,71","6,61",30,"69,77",1,"13,23",GN,1,ESRD,1,0,0,0,3,1,1,3,1,1,3,-19,19800
MIA,75,69,"3,38",1061,"45,00",0,1,0,1,0,"122,22",,,,,"26,67","31,62","46,38","15,86","10,81",134,32,,,,,"6,50","1,4",,19,"14,00","5,9","5,2",298,239,1050,1,0,0,0,1,   CKD1-5-ND,0,45,78,171,"40,54","1,71","12,00","3,38",33,"122,22",0,"10,97",DM,1,ESRD,1,0,0,0,2,1,1,3,1,1,3,-19,6220
MIA,76,102,"6,51",669,"31,00",0,1,0,0,0,,130,82,48,"98,00","26,29",,,,,,206,"5,63","2,68","2,1",,"6,10","2,5","6,50",29,"1,50",,,66,284,858,1,0,0,0,1,   CKD1-5-ND,0,31,69,162,,"1,62","7,57","6,51",,,0,"9,33",DM,1,ESRD,1,0,0,0,0,1,0,1,1,0,1,-29,
MIA,77,107,"9,34",562,"50,00",1,0,0,0,0,,,,,,"25,72",,,,,,392,"4,67","2,46","1,9",,"7,10","4,3","8,20",45,"13,00","5,8",,194,160,624,1,0,0,0,1,   CKD1-5-ND,0,50,"90,9",188,,"1,88","6,36","9,34",,,0,"24,97",Oth,1,ESRD,1,0,0,0,2,0,1,2,0,1,2,-45,508
MIA,78,88,"9,31",467,"42,00",0,1,1,1,1,"74,07",127,74,53,"91,67","21,94","21,86","37,14","13,81","8,13",,690,,,,,"5,40","1,1",,38,"2,90","10,7","9,8",231,350,1907,1,0,0,0,1,   CKD1-5-ND,0,42,59,164,"37,04","1,64","5,28","9,31",20,"74,07",0,"3,70",DM,1,ESRD,1,0,0,0,1,0,0,0,0,0,0,-38,
MIA,79,100,"6,98",589,"43,00",0,0,1,1,1,"116,67",172,105,67,"127,33","21,26","17,92","42,08","14,91","6,35",210,108,"5,08","2,54",2,,"4,90","3,4","3,20",27,"16,00","14,2",,98,352,1651,1,0,0,0,1,   CKD1-5-ND,0,43,60,168,"29,87","1,68","6,66","6,98","31,5","116,67",1,"18,20",Oth,1,ESRD,1,0,0,0,3,1,1,3,1,1,3,-27,4156
MIA,80,110,"7,57",517,"54,00",0,0,0,0,0,"107,41",,,,,"24,41","27,81","34,69","13,55","10,86",,47,"5,24","2,62",2,,"10,20","3,3","4,00",43,"0,40","9,2",,303,231,642,1,0,0,0,1,   CKD1-5-ND,0,54,"62,5",160,"44,49","1,60","5,85","7,57",29,"107,41",0,"25,03",Oth,1,ESRD,1,0,0,0,0,0,0,0,0,0,0,-43,117
MIA,81,86,"3,67",888,"64,00",0,0,0,1,1,,,,,,"28,28","32,43","44,57","16,37","11,91",70,437,,,,,"2,40","1,7",,30,"56,00","46,5","31,8",595,362,1323,1,0,0,0,1,   CKD1-5-ND,0,64,77,165,"42,11","1,65","10,05","3,67",,,1,"10,07",HT/RVD,1,ESRD,1,0,0,0,3,1,1,3,1,1,3,-30,
MIA,82,81,"7,49",753,"31,00",1,1,1,0,0,"69,77",146,98,48,"114,00","26,56","22,76","56,74","18,96","7,60",113,564,,,,"0,67","7,00","2,4","8,10",26,"21,00","1,7","15,2",265,298,2298,1,0,0,0,1,   CKD1-5-ND,0,31,"79,5",173,"28,62","1,73","8,52","7,49",30,"69,77",0,"23,07",DM,1,ESRD,1,0,0,0,2,1,1,3,1,1,3,-26,
MIA,83,101,"7,58",623,"62,00",1,0,1,1,1,"63,95",92,63,29,"72,67","22,47","19,70","50,30","16,15","6,32",138,441,,,,"0,64","4,20","0,9","6,90",29,"16,00","44,9",28,141,404,1275,1,0,0,0,1,   CKD1-5-ND,0,62,70,"176,5","28,14","1,77","7,05","7,58","27,5","63,95",1,"39,43",Oth,1,ESRD,1,0,0,0,3,1,1,3,1,1,3,-29,
MIA,84,101,"7,11",529,"59,00",0,0,0,0,1,"55,56",,,,,"18,93",,,,,90,356,,,,"0,67","6,00","2,6","5,50",35,"2,30","4,7","11,9",136,294,1095,1,0,0,0,1,   CKD1-5-ND,0,59,"52,8",167,,"1,67","5,98","7,11",15,"55,56",1,"29,07",GN,1,ESRD,1,0,0,0,1,0,0,0,0,0,0,-35,
MIA,85,95,"10,99",497,"48,00",1,1,1,0,1,,180,82,98,"114,67","20,37",,,,,135,112,"3,23","2,31","1,4","0,55","4,30","2,1","7,70",41,"0,80","6,1","3,1",167,203,706,1,0,0,0,1,   CKD1-5-ND,0,48,66,180,,"1,80","5,62","10,99",,,0,"20,70",DM,1,ESRD,1,0,0,0,1,0,0,0,0,0,0,-41,1698
MIA,86,86,"6,43",585,"56,00",0,0,1,0,0,"55,56",,,,,"35,11",,,,,163,529,"5,41","2,46","2,2","0,37","5,40",2,"6,90",34,"3,40","3,1","6,5",330,267,872,1,0,0,0,1,   CKD1-5-ND,0,56,"83,8","154,5",,"1,55","6,62","6,43",15,"55,56",0,"60,87",GN,1,ESRD,1,0,0,0,2,0,0,0,1,1,3,-34,3983
MIA,87,105,"15,02",377,"51,00",1,1,1,1,1,"74,42",150,75,75,"100,00","19,18","18,68","40,72","13,15","6,03",147,147,"3,70","2,31","1,6","0,13","3,80",1,"5,60",33,"5,30","5,7","10,6",893,294,1054,1,0,0,0,1,   CKD1-5-ND,0,51,"59,4",176,"31,44","1,76","4,26","15,02",32,"74,42",1,"34,37",DM,1,ESRD,1,0,0,0,3,1,1,3,1,1,3,-33,2000
MIA,88,112,"9,35",609,"36,00",1,0,0,1,0,"113,95",,,,,"21,66","10,29","47,61","17,81","3,85",146,441,"6,48","2,59","2,5","0,33","4,40",,"6,90",41,"4,30","2,5","10,9",275,234,1299,1,0,0,0,1,   CKD1-5-ND,0,36,"57,9","163,5","17,77","1,64","6,89","9,35",49,"113,95",0,"60,87",GN,1,ESRD,1,0,0,0,2,0,1,2,0,1,2,-41,2808
MIA,89,97,"5,01",789,"40,00",0,1,0,0,0,"96,30",150,95,55,"113,33","21,51","21,54","38,46","13,79","7,72",109,99,"4,34","2,89","1,5","0,62","7,20","2,3","4,70",21,"0,20","2,6",8,312,150,1699,1,0,0,0,1,   CKD1-5-ND,0,40,60,167,"35,90","1,67","8,93","5,01",26,"96,30",0,"9,77",DM,1,ESRD,1,0,0,0,0,1,0,1,1,0,1,-21,8173
MIA,90,97,"5,87",747,"67,00",1,0,1,0,0,"76,74",,,,,"28,53","32,37","58,53","18,37","10,16",184,122,,,,"0,61","4,90",,"5,80",31,"12,00","24,5","10,8",290,252,1324,1,0,0,0,1,   CKD1-5-ND,0,67,"90,9","178,5","35,61","1,79","8,45","5,87",33,"76,74",1,"12,10",GN,1,ESRD,1,0,0,0,2,1,1,3,1,1,3,-31,2101
MIA,91,75,"5,81",698,"40,00",0,1,0,0,0,,145,75,70,"98,33","19,49",,,,,131,319,"5,46","2,6","2,1","0,45","5,20",1,"8,40",23,"1,80","16,5","8,4",223,196,966,1,0,0,0,1,   CKD1-5-ND,0,40,55,168,,"1,68","7,90","5,81",,,0,"5,30",DM,1,ESRD,1,0,0,0,0,1,0,1,1,0,1,-23,8600
MIA,92,89,"7,06",721,"47,00",1,1,1,1,1,"24,42",210,115,95,"146,67","21,03","17,79","43,71","14,95","6,09",50,392,,,,"0,30","9,40","5,6",,21,"13,00","7,1","9,6",538,222,1273,1,0,0,0,1,   CKD1-5-ND,0,47,"61,5",171,"28,93","1,71","8,16","7,06","10,5","24,42",1,"3,63",DM,1,ESRD,1,0,0,0,3,1,1,3,1,1,3,-21,8620
MIA,93,102,"9,53",559,"48,00",1,0,1,1,1,"76,74",,,,,"20,83","19,74","51,56","15,06","5,77",124,224,,,,"0,72","3,50","0,6",,42,"5,50","9,7",9,167,283,1804,1,0,0,0,1,   CKD1-5-ND,0,48,"71,3",185,"27,69","1,85","6,32","9,53",33,"76,74",1,"37,87",HT/RVD,1,ESRD,1,0,0,0,3,0,1,2,0,1,2,-42,311
MIA,94,115,"6,25",830,"40,00",1,0,0,0,0,"120,93",,,,,"25,11","34,85","56,75","15,56","9,55",168,48,,,,"0,46","4,50","1,5","4,40",43,"1,20","1,1",,,248,1046,1,0,0,0,1,   CKD1-5-ND,0,40,"91,6",191,"38,04","1,91","9,39","6,25",52,"120,93",0,"53,23",GN,1,ESRD,1,0,0,0,0,0,0,0,0,0,0,-43,795
MIA,95,132,"6,26",839,"38,00",1,0,0,0,0,"130,23",173,108,65,"129,67","25,46",,,,,216,249,"6,78","2,42","2,8","0,44","7,80","7,8",,40,"0,20","0,9",,252,158,1018,1,0,0,0,1,   CKD1-5-ND,0,38,90,188,,"1,88","9,49","6,26",56,"130,23",0,"16,50",GN,1,ESRD,1,0,0,0,0,0,0,0,0,0,0,-40,8834
MIA,96,99,"6,33",643,"42,00",0,0,0,0,0,"62,79",149,106,43,"120,33","27,06",,,,,129,347,"5,48","2,49","2,2","0,56","4,70","2,2","8,40",47,"2,90","2,3",9,352,169,654,1,0,0,0,1,   CKD1-5-ND,0,42,"68,4",159,,"1,59","7,27","6,33",27,"100,00",0,"57,73",GN,1,ESRD,1,0,0,0,0,0,0,0,0,0,0,-47,
MIA,97,100,"8,89",521,"70,00",1,0,1,1,1,"48,84",160,85,75,"110,00","18,39",,,,,68,240,"3,08","2,05","1,5","0,65","3,10","1,6","9,60",26,"20,20","8,7","11,2",230,135,1222,1,0,0,0,1,   CKD1-5-ND,0,70,"57,6",177,,"1,77","5,89","8,89",21,"48,84",1,"48,93",HT/RVD,1,ESRD,1,0,0,0,3,1,1,3,1,1,3,-26,685
MIA,98,74,"3,89",1068,"64,00",1,0,1,1,1,"46,51",,,,,"19,48","10,40","47,90","16,00","3,48",60,256,,"2,8",,"0,86","6,60","1,7","9,00",28,"102,00","18,4","13,4",657,204,1150,1,0,0,0,1,   CKD1-5-ND,0,64,"58,3",173,"17,84","1,73","12,08","3,89",20,"46,51",1,"40,27",HT/RVD,1,ESRD,1,0,0,0,3,1,1,3,1,1,3,-28,
MIA,99,105,"8,74",629,"40,00",1,0,0,1,0,"132,56",85,65,20,"71,67","23,72","20,06","50,94","17,02","6,70",106,639,"5,06","2,3","2,2","0,29","6,00","3,2","4,70",33,"4,00","4,2","7,6",108,183,670,1,0,0,0,1,   CKD1-5-ND,0,40,71,173,"28,26","1,73","7,12","8,74",57,"132,56",0,"12,30",Oth,1,ESRD,1,0,0,0,2,1,1,3,1,1,3,-33,
MIA,100,105,"3,99",828,"64,00",0,0,1,0,1,"48,15",,,,,"18,08","14,90","29,10","11,96","6,12",63,1677,"1,43","2,85","0,5","0,81","4,10","1,4","6,20",29,"11,40","10,9","7,6",508,198,1473,1,0,0,0,1,   CKD1-5-ND,0,64,44,156,"33,87","1,56","9,37","3,99",13,"48,15",0,"60,87",Oth,1,ESRD,1,0,0,0,3,1,1,3,1,1,3,-29,
MIA,101,83,"4,09",835,"59,00",0,0,0,0,0,"81,48",,,,,"21,83","23,85","34,15","12,85","8,98",227,152,,,,,"6,10",1,"7,60",33,"1,40","5,6","8,6",274,,,1,0,0,0,1,   CKD1-5-ND,0,59,58,163,"41,11","1,63","9,45","4,09",22,"81,48",0,"30,43",GN,1,ESRD,1,0,0,0,0,1,0,1,1,0,1,-33,
MIA,102,114,"7,14",606,"35,00",0,1,0,0,1,"90,74",,,,,"23,46","27,49","41,91","14,17","9,29",202,119,,,,"0,43","4,90","0,9","6,60",38,"4,90","2,5",12,464,347,1736,1,0,0,0,1,   CKD1-5-ND,0,35,"69,4",172,"39,61","1,72","6,86","7,14","24,5","90,74",1,"2,60",DM,1,ESRD,1,0,0,0,3,0,1,2,0,1,2,-38,
MIA,103,78,"2,23",1684,"25,00",0,0,0,0,0,,240,140,100,"173,33","22,10",,,,,398,,"9,15","2,69","3,4",,"5,10","2,1","9,10",31,"11,70","7,9",10,,248,1464,1,0,0,0,1,   CKD1-5-ND,0,25,58,162,,"1,62","19,05","2,23",,,0,"12,67",HT/RVD,1,ESRD,1,0,0,0,2,1,1,3,1,1,3,-31,
MIA,104,87,"5,76",969,"25,00",1,0,0,0,0,"118,60",155,90,65,"111,67","21,69","15,22","54,28","16,94","4,75",338,319,"5,45","2,27","2,4",,"4,70","1,5","9,70",32,"3,60",9,"10,3",456,174,972,1,0,0,0,1,   CKD1-5-ND,0,25,"69,5",179,"21,90","1,79","10,96","5,76",51,"118,60",0,"4,97",HT/RVD,1,ESRD,1,0,0,0,2,1,0,1,1,1,3,-32,
MIA,105,97,"9,54",442,"48,00",0,0,0,,0,"125,93",,,,,"28,43","33,25","42,75","15,99","12,44",357,135,"5,63","2,56","2,2","0,43","7,20","5,3","11,20",39,"31,00","7,2","8,6",214,253,824,1,0,0,0,1,   CKD1-5-ND,0,48,76,"163,5","43,75","1,64","5,00","9,54",34,"125,93",0,"33,70",GN,1,ESRD,1,0,0,0,2,0,1,2,0,1,2,-39,1111
MIA,106,109,"6,92",687,"58,00",1,0,0,0,0,"95,35",175,95,80,"121,67","27,02",,,,,531,381,"4,94","2,6","1,9","0,66","8,20","5,4","7,50",34,"13,00","8,1","9,4",211,258,896,1,0,0,0,1,   CKD1-5-ND,0,58,79,171,,"1,71","7,77","6,92",41,"95,35",0,"4,83",GN,1,ESRD,1,0,0,0,2,0,1,2,1,1,3,-34,979
MIA,107,105,"7,97",484,"58,00",0,0,1,1,0,"79,63",,,,,"31,58","36,28","38,62","16,28","15,30",247,76,"3,93","2,62","1,5","0,43","5,70","1,7","9,10",37,"14,80","8,8","7,5",155,194,700,1,0,0,0,1,   CKD1-5-ND,0,58,"74,9",154,"48,44","1,54","5,48","7,97","21,5","79,63",0,"60,87",HT/RVD,1,ESRD,1,0,0,0,2,0,1,2,0,1,2,-37,
MIA,108,111,"4,00",1020,"68,00",1,0,0,0,0,"80,23",170,80,90,"110,00","26,70","33,07","53,43","16,49","10,21",274,67,"6,60","2,75","2,4","0,55","6,10","1,8","10,30",43,"3,90","3,9","15,3",188,183,1337,1,0,0,0,1,   CKD1-5-ND,0,68,"86,5",180,"38,23","1,80","11,54","4,00","34,5","80,23",0,"15,27",GN,1,ESRD,1,0,0,0,2,0,0,0,0,1,2,-43,
MIA,109,85,"4,08",857,"55,00",0,0,1,1,0,"109,26",160,100,60,"120,00","26,99","37,43","40,57","14,04","12,95",72,198,"3,26","2,51","1,3","0,68","4,90","1,5","7,10",23,"118,80","9,3","10,3",640,296,1312,1,0,0,0,1,   CKD1-5-ND,0,55,78,170,"47,98","1,70","9,69","4,08","29,5","109,26",0,"10,40",HT/RVD,1,ESRD,1,0,0,0,2,1,1,3,1,1,3,-23,
MIA,110,116,"4,26",1004,"62,00",1,0,0,1,1,"90,70",,,,,"19,97",,,,,73,297,"3,84","2,02","1,9","0,47","5,40","0,9","6,30",31,"12,00","4,7","9,9",548,174,1600,1,0,0,0,1,   CKD1-5-ND,0,62,64,179,,"1,79","11,36","4,26",39,"90,70",0,"36,83",Oth,1,ESRD,1,0,0,0,3,1,1,3,1,1,3,-31,2811
MIA,111,92,"4,31",889,"41,00",0,0,0,1,0,"133,33",159,96,63,"117,00","26,71","34,29","42,01","14,71","12,01",270,71,"6,20","2,82","2,2",,"6,00","1,8","10,70",41,"7,10","6,9","7,9",398,258,752,1,0,0,0,1,   CKD1-5-ND,0,41,"76,3",169,"44,94","1,69","10,06","4,31",36,"133,33",0,"44,23",Oth,1,ESRD,1,0,0,0,2,0,1,2,0,1,2,-41,
MIA,112,90,"7,05",646,"66,00",1,1,1,1,1,"47,67",,,,,"23,19","25,32","44,88","14,82","8,36",110,88,"4,30","2,53","1,7","0,53","5,90",2,"5,10",41,"0,50","2,2","7,2",138,132,892,1,0,0,0,1,   CKD1-5-ND,0,66,"70,2",174,"36,07","1,74","7,31","7,05","20,5","47,67",1,"21,73",DM,1,ESRD,1,0,0,0,1,0,0,0,0,0,0,-41,2554
MIA,113,121,"10,07",470,"70,00",1,1,1,1,0,"72,09",120,75,45,"90,00","21,65","23,74","39,56","13,53","8,12",102,169,,"2,2",,"0,85","5,60","0,7",,35,"7,90","4,2",,301,276,1105,1,0,0,0,1,   CKD1-5-ND,0,70,"63,3",171,"37,51","1,71","5,32","10,07",31,"72,09",1,"60,57",DM,1,ESRD,1,0,0,0,2,0,1,2,0,1,2,-35,530
MIA,114,95,"8,84",568,"56,00",1,1,0,0,1,"55,81",130,70,60,"90,00","24,38","33,84","54,16","15,00","9,37",181,61,"7,67","2,74","2,8","0,69","7,90","0,7","6,50",36,"17,00","9,3","8,4",558,278,1191,1,0,0,0,1,   CKD1-5-ND,0,56,88,190,"38,45","1,90","6,43","8,84",24,"55,81",1,"14,60",DM,1,ESRD,1,0,0,0,3,0,1,2,0,1,2,-36,
MIA,115,117,"7,07",510,"66,00",0,0,0,0,1,"81,48",180,85,95,"116,67","25,74","31,31","37,09","13,96","11,79",143,486,"4,54","2,52","1,8",,"7,70","2,3","7,60",36,"3,00",17,,532,270,1227,1,0,0,0,1,   CKD1-5-ND,0,66,"68,4",163,"45,78","1,63","5,77","7,07",22,"81,48",0,"60,87",Oth,1,ESRD,1,0,0,0,1,0,0,0,0,0,0,-36,
MIA,116,115,"4,91",1001,"42,00",1,0,0,1,0,"76,74",125,60,65,"81,67","21,88","21,37","42,23","14,53","7,35",277,209,"4,38","2,74","1,6","0,49","8,40","1,4","14,30",31,"8,60","6,2",10,86,455,1376,1,0,0,0,1,   CKD1-5-ND,0,42,"63,6","170,5","33,61","1,71","11,32","4,91",33,"76,74",0,"24,57",HT/RVD,1,ESRD,1,0,0,0,2,1,1,3,1,1,3,-31,
MIA,117,101,"3,76",871,"64,00",0,0,1,0,1,"55,56",150,65,85,"93,33","21,72","24,35","32,65","12,44","9,28",102,76,,,,,"9,30","5,2","7,20",27,"65,00","8,8",34,1047,412,1968,1,0,0,0,1,   CKD1-5-ND,0,64,57,162,"42,72","1,62","9,85","3,76",15,"55,56",0,"60,87",HT/RVD,1,ESRD,1,0,0,0,3,1,1,3,1,1,3,-27,
MIA,119,114,"7,17",563,"47,00",0,0,0,1,0,"129,63",155,95,60,"115,00","18,14","16,37","33,63","12,20","5,94",184,322,"2,96","2,69","1,1","0,41","7,00","2,3","9,20",38,"1,10","2,1","4,8",158,165,608,1,0,0,0,1,   CKD1-5-ND,0,47,50,166,"32,75","1,66","6,37","7,17",35,"129,63",0,"26,97",HT/RVD,1,ESRD,1,0,0,0,0,0,0,0,0,0,0,-38,
MIA,120,94,"6,64",683,"65,00",1,0,0,0,1,"81,40",140,70,70,"93,33","23,15",,,,,131,269,"4,73","2,63","1,8","0,93","8,20","3,4","6,20",42,"4,48","4,3","7,7",306,217,815,1,0,0,0,1,   CKD1-5-ND,0,65,75,180,,"1,80","7,73","6,64",35,"81,40",1,"45,57",HT/RVD,1,ESRD,1,0,0,0,3,0,1,2,0,1,2,-42,2461
MIA,121,102,"5,64",843,"52,00",1,0,0,0,0,"113,95",80,60,20,"66,67","27,81",,,,,163,234,"3,81","2,38","1,6",,"5,00","1,8","9,10",39,"17,90","11,9","8,7",273,216,985,1,0,0,0,1,   CKD1-5-ND,0,52,"91,1",181,,"1,81","9,54","5,64",49,"113,95",0,"27,07",GN,1,ESRD,1,0,0,0,2,0,1,2,0,1,2,-39,
MIA,123,98,"11,64",526,"30,00",1,0,0,1,0,"106,98",138,100,38,"112,67","22,50","24,22","52,78","15,42","7,08",230,145,"4,11","2,57","1,6","0,34","3,60","1,8","7,30",35,"6,33","3,3","15,5",494,302,1699,1,0,0,0,1,   CKD1-5-ND,0,30,77,185,"31,46","1,85","5,95","11,64",46,"106,98",0,"22,93",GN,1,ESRD,1,0,0,0,2,0,1,2,0,1,2,-35,
MIA,124,89,"6,61",765,"46,00",1,0,0,,0,"93,02",157,108,49,"124,33","30,56",,,,,,265,"4,21","2,63","1,6",,"6,00","3,1","5,60",35,"14,07","8,4","9,9",742,240,1158,1,0,0,0,1,   CKD1-5-ND,0,46,99,180,,"1,80","8,65","6,61",40,"93,02",0,"6,43",Oth,1,ESRD,1,0,0,0,2,0,1,2,0,1,2,-35,
MIA,125,85,"5,99",774,"58,00",1,1,0,1,0,"69,77",198,101,97,"133,33","28,80",,,,,,36,"6,99","2,69","2,6",,"3,80","1,4","9,70",29,"3,81","6,4",,191,163,1258,1,0,0,0,1,   CKD1-5-ND,0,58,"95,4",182,,"1,82","8,76","5,99",30,"69,77",1,"41,17",DM,1,ESRD,1,0,0,0,2,1,0,1,1,1,3,-29,668
MIA,126,102,"8,02",645,"48,00",1,0,0,0,1,"155,81",155,104,51,"121,00","23,83",,,,,193,192,"4,17","2,78","1,5",,"6,20","1,8","5,60",35,"8,17","7,2","5,4",582,162,492,1,0,0,0,1,   CKD1-5-ND,0,48,"77,2",180,,"1,80","7,30","8,02",67,"155,81",0,"25,40",Oth,1,ESRD,1,0,0,0,3,0,1,2,0,1,2,-35,1659
MIA,127,139,"6,89",635,"32,00",0,0,0,1,0,"83,33",145,107,38,"119,67","21,23",,,,,368,54,"4,91","2,89","1,7","0,69","6,10","2,1","4,80",41,"1,60","1,9","9,7",384,194,1178,1,0,0,0,1,   CKD1-5-ND,0,32,53,158,,"1,58","7,18","6,89","22,5","83,33",0,"9,97",GN,1,ESRD,1,0,0,0,0,0,0,0,0,0,0,-41,1307
MIA,128,96,"6,21",797,"48,00",1,1,0,,0,"97,67",204,112,92,"142,67","25,96",,,,,213,1070,"6,78","2,71","2,5","0,28","5,20","3,3","7,20",38,"1,57",5,"6,6",268,274,600,1,0,0,0,1,   CKD1-5-ND,0,48,86,182,,"1,82","9,02","6,21",42,"97,67",0,"5,33",DM,1,ESRD,1,0,0,0,0,0,0,0,0,0,0,-38,2727
MIA,129,128,"15,27",341,"66,00",1,1,1,1,1,"69,77",190,104,86,"132,67","21,05","15,75","47,25","15,79","5,26",234,9,"4,31","3,08","1,4","0,53","4,90","1,2","8,20",41,"7,03","6,4","4,1",425,214,725,1,0,0,0,1,   CKD1-5-ND,0,66,63,173,"24,99","1,73","3,86","15,27",30,"69,77",1,"25,70",DM,1,ESRD,1,0,0,0,3,0,1,2,0,1,2,-41,86
MIA,130,115,"6,15",929,"23,00",1,0,0,1,0,"118,60",161,96,65,"117,67","29,89",,,,,350,225,"6,23","2,49","2,5","0,32","4,10","1,9","8,50",42,"3,25","3,9","11,1",459,230,1179,1,0,0,0,1,   CKD1-5-ND,0,23,"90,5",174,,"1,74","10,51","6,15",51,"118,60",0,"13,10",HT/RVD,1,ESRD,1,0,0,0,2,0,0,0,0,1,2,-42,
MIA,131,120,"7,99",643,"49,00",1,0,0,,0,"118,60",143,97,46,"112,33","24,71",,,,,256,74,"3,79","2,71","1,4",,"4,60","1,7","4,40",38,"5,67","6,7","10,7",370,198,1618,1,0,0,0,1,   CKD1-5-ND,0,49,"85,5",186,,"1,86","7,27","7,99",51,"118,60",0,"41,83",GN,1,ESRD,1,0,0,0,2,0,1,2,0,1,2,-38,1520
MIA,132,102,"6,70",766,"44,00",1,0,0,,0,"112,79",146,97,49,"113,33","28,47",,,,,158,407,,,,"0,70","6,40","1,2","9,30",37,"2,04","2,3","5,7",199,161,686,1,0,0,0,1,   CKD1-5-ND,0,44,"79,4",167,,"1,67","8,67","6,70","48,5","112,79",0,"17,23",GN,1,ESRD,1,0,0,0,0,0,0,0,0,0,0,-37,3773
MIA,133,107,"4,45",1151,"32,00",1,0,0,,0,"140,70",180,130,50,"146,67","31,12",,,,,229,649,"4,87","2,32","2,1","0,62","6,10",2,"5,10",36,"4,17","3,1","8,7",335,236,1076,1,0,0,0,1,   CKD1-5-ND,0,32,"95,3",175,,"1,75","13,02","4,45","60,5","140,70",0,"59,33",GN,1,ESRD,1,0,0,0,2,0,1,2,0,1,2,-36,
MIA,134,107,"4,39",885,"39,00",0,0,0,0,0,"88,89",160,103,57,"122,00","30,78",,,,,152,790,"3,13","2,41","1,3","0,60","3,50","0,6","5,60",43,"3,67","7,2","14,8",767,194,1155,1,0,0,0,1,   CKD1-5-ND,0,39,73,154,,"1,54","10,01","4,39",24,"88,89",0,"38,17",HT/RVD,1,ESRD,1,0,0,0,2,0,0,0,0,1,2,-43,576
MIA,135,81,"5,58",752,"33,00",0,1,0,0,0,"92,59",197,101,96,"133,00","28,69",,,,,72,315,"4,81","2,09","2,3","0,60","4,80","2,3","4,60",26,"9,27","4,2",17,351,268,2889,1,0,0,0,1,   CKD1-5-ND,0,33,80,167,,"1,67","8,51","5,58",25,"92,59",0,"19,70",DM,1,ESRD,1,0,0,0,2,1,1,3,1,1,3,-26,7243
MIA,136,127,"7,22",691,"51,00",1,0,0,,0,"88,37",161,104,57,"123,00","26,30","36,29","53,71","15,69","10,60",195,574,"5,70","2,48","2,3","0,56","5,40","2,7","7,00",32,"3,36","3,6","8,2",464,210,958,1,0,0,0,1,   CKD1-5-ND,0,51,90,185,"40,33","1,85","7,82","7,22",38,"88,37",0,"49,13",GN,1,ESRD,1,0,0,0,2,1,0,1,1,1,3,-32,3231
MIA,138,98,"13,15",372,"32,00",0,0,0,1,1,"66,67",,,,,"28,97","28,90","40,70","16,94","12,03",206,558,"4,14","2,59","1,6","0,40","7,90","2,7","6,50",33,"1,40","6,4","8,6",287,132,905,1,0,0,0,1,   CKD1-5-ND,0,32,"69,6",155,"41,53","1,55","4,21","13,15",18,"66,67",0,"36,47",GN,1,ESRD,1,0,0,0,1,1,0,1,1,0,1,-33,3580
MIA,139,86,"6,47",793,"43,00",1,0,0,,0,"74,42",99,65,34,"76,33","25,77","23,75","47,25","17,15","8,62",379,86,"6,20","2,82","2,2","0,51","4,60","1,8","8,00",35,"10,00","5,6","6,3",,190,679,1,0,0,0,1,   CKD1-5-ND,0,43,71,166,"33,45","1,66","8,97","6,47",32,"74,42",0,"42,37",Oth,1,ESRD,1,0,0,0,2,0,1,2,0,1,2,-35,326
MIA,140,96,"13,17",413,"54,00",1,0,0,0,0,"74,42",147,83,64,"104,33","20,69",,,,,181,84,"3,78","2,36","1,6","0,68","5,60","1,7","4,80",35,"8,10","14,7","17,5",247,288,1629,1,0,0,0,1,   CKD1-5-ND,0,54,"60,5",171,,"1,71","4,67","13,17",32,"74,42",0,"60,87",Oth,1,ESRD,1,0,0,0,2,0,1,2,0,1,2,-35,3728
MIA,141,129,"6,13",709,"70,00",1,0,1,,0,"51,16",181,99,82,"126,33","26,78","25,16","52,24","18,08","8,71",119,427,"4,62","2,31",2,"0,87","6,80","1,7","7,10",34,"27,00","7,2","7,2",591,272,1516,1,0,0,0,1,   CKD1-5-ND,0,70,"77,4",170,"32,51","1,70","8,02","6,13",22,"51,16",0,"60,87",Oth,1,ESRD,1,0,0,0,2,0,1,2,1,1,3,-34,
MIA,142,125,"6,35",824,"39,00",1,0,0,,1,"102,33",,,,,"21,16",,,,,424,180,"7,53","2,69","2,8","0,72","5,50","1,7","6,70",38,"1,80","2,5","8,4",89,201,1116,1,0,0,0,1,   CKD1-5-ND,0,39,59,167,,"1,67","9,32","6,35",44,"102,33",0,"27,77",GN,1,ESRD,1,0,0,0,1,0,0,0,0,0,0,-38,4008
MIA,143,117,"9,40",432,"54,00",0,0,0,1,1,"44,44",91,69,22,"76,33","18,52","15,72","28,78","11,98","6,54",,251,"3,54","2,53","1,4","0,68","7,10","4,9","6,30",42,"0,90","16,7","16,5",509,625,1041,1,0,0,0,1,   CKD1-5-ND,0,54,"44,5",155,"35,33","1,55","4,89","9,40",12,"44,44",0,"60,87",Oth,1,ESRD,1,0,0,0,1,0,0,0,0,0,0,-42,
MIA,144,117,"4,43",1097,"41,00",1,0,0,,0,"65,12",172,127,45,"142,00","17,92","12,10","36,10","13,42","4,50",121,7,"6,15","2,46","2,5","0,46","6,20","3,3","6,40",35,"0,70","1,9","9,3",23,197,908,1,0,0,0,1,   CKD1-5-ND,0,41,"48,2",164,"25,10","1,64","12,41","4,43",28,"65,12",0,"17,97",Oth,1,ESRD,1,0,0,0,0,0,0,0,0,0,0,-35,2764
MIA,145,93,"7,49",655,"55,00",1,0,0,,0,"93,02",174,113,61,"133,33","22,03","27,48","51,22","14,34","7,69",194,628,"5,78","2,75","2,1","0,37","5,80","1,5","6,00",33,"4,60","6,4","4,2",186,221,1009,1,0,0,0,1,   CKD1-5-ND,0,55,"78,7",189,"34,91","1,89","7,41","7,49",40,"93,02",0,"31,20",GN,1,ESRD,1,0,0,0,2,1,1,3,1,1,3,-33,1667
MIA,146,127,"8,86",560,"58,00",1,0,1,1,0,"69,77",134,90,44,"104,67","29,82","27,66","47,74","18,88","10,94",153,41,"4,37","2,91","1,5",,"4,90","3,2","9,80",42,"2,80","20,1","12,9",48,344,1086,1,0,0,0,1,   CKD1-5-ND,0,58,"75,4",159,"36,69","1,59","6,33","8,86",30,"69,77",0,"23,67",GN,1,ESRD,1,0,0,0,0,0,0,0,0,0,0,-42,2278
MIA,147,130,"6,68",640,"35,00",0,1,0,1,1,"51,85",166,85,81,"112,00","23,28","24,54","35,06","13,69","9,59",66,377,"3,49","2,49","1,4","0,27","5,90","2,4","15,30",33,"5,00","5,6","7,9",184,231,897,1,0,0,0,1,   CKD1-5-ND,0,35,"59,6",160,"41,18","1,60","7,24","6,68",14,"51,85",0,"18,17",DM,1,ESRD,1,0,0,0,3,1,1,3,1,1,3,-33,2307
MIA,149,80,"10,30",376,"65,00",0,0,1,,0,"25,93",136,77,59,"96,67","31,18","33,81","37,29","16,36","14,83",93,91,"3,47","2,48","1,4","1,12","4,90","2,3","5,40",31,"15,00","16,7","47,5",690,593,4238,1,0,0,0,1,   CKD1-5-ND,0,65,"71,1",151,"47,55","1,51","4,25","10,30",7,"25,93",0,"7,33",Oth,1,ESRD,1,0,0,0,2,1,1,3,1,1,3,-31,
MIA,150,77,"2,92",1084,"62,00",0,1,1,,0,"129,63",216,112,104,"146,67","26,81","36,35","45,75","14,94","11,87",259,318,"7,88","2,19","3,6","0,73","3,60","1,4","9,70",26,"6,30","12,8",10,,244,1412,1,0,0,0,1,   CKD1-5-ND,0,62,"82,1",175,"44,27","1,75","12,26","2,92",35,"129,63",0,"60,87",DM,1,ESRD,1,0,0,0,2,1,1,3,1,1,3,-26,6863
MIA,151,84,"5,04",691,"62,00",0,0,0,,1,"72,22",152,96,56,"114,67","23,26","27,12","36,98","13,42","9,84",105,133,"4,47","2,63","1,7","2,42","7,30","2,5","3,60",31,"7,70","12,5","21,4",2060,238,2159,1,0,0,0,1,   CKD1-5-ND,0,62,"64,1",166,"42,31","1,66","7,82","5,04","19,5","72,22",0,"27,70",Oth,1,ESRD,1,0,0,0,3,1,1,3,1,1,3,-31,
MIA,152,132,"7,84",482,"61,00",0,0,0,0,1,"88,89",112,77,35,"88,67","30,47",,,,,115,269,"3,98","2,49","1,6","0,57","5,90","1,1","2,80",35,"6,20","1,9","5,9",970,180,1010,1,0,0,0,1,   CKD1-5-ND,0,61,86,168,,"1,68","5,45","7,84",24,"88,89",0,"36,80",Oth,1,ESRD,1,0,0,0,3,0,1,2,0,1,2,-35,165
MIA,153,116,"16,70",313,"68,00",1,1,1,0,1,"46,51",127,71,56,"89,67","25,47","25,44","52,56","17,16","8,31",44,121,"4,75","2,5","1,9","0,40","4,60","1,5","9,80",28,"31,00","18,9","17,6",306,400,1595,1,0,0,0,1,   CKD1-5-ND,0,68,78,175,"32,62","1,75","3,54","16,70",20,"46,51",1,"13,80",DM,1,ESRD,1,0,0,0,3,1,1,3,1,1,3,-28,
MIA,154,117,"5,75",769,"65,00",1,1,0,1,1,"66,28",183,103,80,"129,67","22,09","23,27","46,73","14,75","7,35",108,281,"5,33","2,05","2,6","1,10","3,10","1,5","6,70",29,"21,00","18,4","18,6",461,549,4149,1,0,0,0,1,   CKD1-5-ND,0,65,70,178,"33,25","1,78","8,70","5,75","28,5","66,28",1,"28,90",DM,1,ESRD,1,0,0,0,3,1,1,3,1,1,3,-29,1476
MIA,155,115,"4,46",920,"30,00",0,0,0,1,1,"77,78",174,107,67,"129,33","17,53","12,01","28,49","12,33","5,20",253,336,"4,15","2,44","1,7","0,27","4,10","1,4","5,80",40,"2,50","2,1",12,46,167,803,1,0,0,0,1,   CKD1-5-ND,0,30,"40,5",152,"29,65","1,52","10,41","4,46",21,"77,78",0,"60,87",GN,1,ESRD,1,0,0,0,1,0,0,0,0,0,0,-40,
MIA,156,109,"5,55",664,"55,00",0,0,0,0,0,"107,41",155,95,60,"115,00","31,74","45,98","49,02","16,38","15,36",210,756,"4,41","2,32","1,9","0,32","6,50",2,"5,90",42,"2,80","3,3","11,3",111,310,1307,1,0,0,0,1,   CKD1-5-ND,0,55,95,173,"48,40","1,73","7,51","5,55",29,"107,41",0,"49,47",Oth,1,ESRD,1,0,0,0,0,0,0,0,0,0,0,-42,75
MIA,157,99,"4,94",930,"54,00",1,0,0,,0,"111,63",179,117,62,"137,67","23,46","16,82","59,18","18,27","5,19",194,329,"4,03","2,52","1,6","0,84","4,70","1,1","7,70",33,"12,00","8,1","11,2",485,311,1853,1,0,0,0,1,   CKD1-5-ND,0,54,76,180,"22,13","1,80","10,52","4,94",48,"111,63",0,"38,77",GN,1,ESRD,1,0,0,0,2,1,1,3,1,1,3,-33,1099
MIA,158,113,"8,09",604,"58,00",1,1,1,,1,"66,28",191,105,86,"133,67","21,97","23,65","38,35","13,59","8,38",433,293,"4,94","2,6","1,9","0,67","6,90","1,2","6,30",38,"2,20","1,4","8,8",286,295,988,1,0,0,0,1,   CKD1-5-ND,0,58,62,168,"38,14","1,68","6,83","8,09","28,5","66,28",0,"13,83",DM,1,ESRD,1,0,0,0,1,0,0,0,0,0,0,-38,
MIA,159,105,"2,37",1860,"39,00",1,0,0,0,0,"127,91",165,83,82,"110,33","27,27","23,30","63,10","19,91","7,35",306,287,"5,68","2,58","2,2","0,66","4,10",,"7,00",42,"27,00","6,9",9,400,259,1519,1,0,0,0,1,   CKD1-5-ND,0,39,"86,4",178,"26,97","1,78","21,04","2,37",55,"127,91",0,"36,43",GN,1,ESRD,1,0,0,0,2,0,1,2,0,1,2,-42,2350
MIA,160,95,"8,22",503,"47,00",0,0,0,0,0,"62,96",120,88,32,"98,67","30,93",,,,,156,173,"4,43","2,77","1,6","0,90","5,50","2,7","11,40",33,"52,00","6,4","9,4",168,369,997,1,0,0,0,1,   CKD1-5-ND,0,47,"84,2",165,,"1,65","5,69","8,22",17,"62,96",0,"44,00",GN,1,ESRD,1,0,0,0,2,1,1,3,1,1,3,-33,379
MIA,161,125,"8,83",455,"54,00",0,0,0,,0,"64,81",94,72,22,"79,33","17,94","16,95","25,05","10,70","7,24",201,37,,,,"0,71","8,80","1,9","10,40",39,"4,40","3,1","10,3",66,256,1098,1,0,0,0,1,   CKD1-5-ND,0,54,42,153,"40,36","1,53","5,15","8,83","17,5","64,81",0,"60,63",GN,1,ESRD,1,0,0,0,2,0,1,2,0,1,2,-39,1180
MIA,162,110,"4,70",936,"60,00",1,0,0,1,0,"98,84",170,85,85,"113,33","24,11","28,85","50,15","15,31","8,81",102,65,"6,30","2,74","2,3","0,72","6,90","2,4","9,10",29,"18,00","5,3","11,5",928,315,1503,1,0,0,0,1,   CKD1-5-ND,0,60,79,181,"36,52","1,81","10,59","4,70","42,5","98,84",0,"16,20",GN,1,ESRD,1,0,0,0,2,1,1,3,1,1,3,-29,8155
MIA,163,115,"4,51",1038,"48,00",1,0,0,,0,"69,77",141,86,55,"104,33","23,29",,,,,342,799,"8,79","2,93",3,,"3,20",1,"8,00",39,"1,20","4,5","7,5",176,230,1376,1,0,0,0,1,   CKD1-5-ND,0,48,"70,5",174,,"1,74","11,74","4,51",30,"69,77",0,"11,20",Oth,1,ESRD,1,0,0,0,0,0,0,0,0,0,0,-39,
MIA,165,96,"9,03",496,"36,00",0,1,0,0,0,"74,07",144,81,63,"102,00","23,92","25,91","41,59","14,73","9,18",262,614,"4,74","2,79","1,7","0,90","7,00","1,7","5,80",31,"0,40","2,3","6,3",502,133,1216,1,0,0,0,2,   CKD1-5-ND,0,36,"67,5",168,"38,39","1,68","5,61","9,03",20,"74,07",0,"18,23",DM,1,ESRD,0,1,0,0,0,1,0,1,1,0,1,-31,
MIA,166,89,"5,88",738,"69,00",1,0,0,1,1,"62,79",212,116,96,"148,00","22,12","26,66","52,34","14,65","7,46",133,396,"2,87","2,87",1,"1,02","6,30","0,9","11,70",31,"24,00","9,5","9,1",177,225,1069,1,0,0,0,2,   CKD1-5-ND,0,69,79,189,"33,75","1,89","8,35","5,88",27,"62,79",1,"35,33",Oth,1,ESRD,0,1,0,0,3,1,1,3,1,1,3,-31,
MIA,167,116,"5,30",808,"68,00",1,0,0,0,1,"79,07",130,73,57,"92,00","22,99","20,79","47,21","15,96","7,03",468,91,,,,"1,23","3,60","2,2","7,60",27,"89,00","11,3","25,6",667,241,1769,1,0,0,0,2,   CKD1-5-ND,0,68,68,172,"30,58","1,72","9,14","5,30",34,"79,07",0,"60,87",HT/RVD,1,ESRD,0,1,0,0,3,1,1,3,1,1,3,-27,
MIA,168,117,"19,26",293,"59,00",1,1,1,,1,"100,00",166,93,73,"117,33","28,01","32,90","47,10","16,49","11,52",85,147,"4,47","2,63","1,7","0,83","4,50","1,6","11,00",37,"13,00","11,8","8,8",125,301,1761,1,0,0,0,2,   CKD1-5-ND,0,59,80,169,"41,13","1,69","3,31","19,26",43,"100,00",1,"3,67",DM,1,ESRD,0,1,0,0,3,0,1,2,0,1,2,-37,
MIA,169,99,"16,74",316,"66,00",1,1,1,,1,"47,67",169,97,72,"121,00","22,70","27,97","49,73","14,53","8,17",42,473,"4,48","2,8","1,6","0,58","3,80","1,3","12,50",22,"39,00","25,8","9,2",616,519,2295,1,0,0,0,2,   CKD1-5-ND,0,66,"77,7",185,"36,00","1,85","3,57","16,74","20,5","47,67",1,"3,00",DM,1,ESRD,0,1,0,0,3,1,1,3,1,1,3,-22,
MIA,170,94,"3,71",1213,"49,00",1,0,0,,0,"88,37",179,108,71,"131,67","24,11","24,89","54,11","16,52","7,60",329,49,"7,25","2,59","2,8","0,83","2,70","1,4","12,70",34,"25,00","9,5","7,6",502,204,1043,1,0,0,0,2,   CKD1-5-ND,0,49,79,181,"31,50","1,81","13,72","3,71",38,"88,37",0,"37,10",GN,1,ESRD,0,1,0,0,2,0,1,2,1,1,3,-34,
MIA,171,109,"6,64",736,"52,00",1,0,0,0,0,"93,02",130,95,35,"106,67","24,01",,,,,205,209,"3,65","2,61","1,4","0,56","5,60","1,3","6,90",28,"0,80","3,5",8,313,190,873,1,0,0,0,2,   CKD1-5-ND,0,52,"80,4",183,,"1,83","8,33","6,64",40,"93,02",0,"51,23",GN,1,ESRD,0,1,0,0,0,1,0,1,1,0,1,-28,
MIA,172,102,"9,30",514,"66,00",1,0,1,1,1,"62,79",145,91,54,"109,00","28,10","38,45","64,05","17,56","10,54",41,264,,,,"0,82","4,60","2,2","9,50",26,"15,00","11,8","13,3",304,456,1824,1,0,0,0,2,   CKD1-5-ND,0,66,"102,5",191,"37,51","1,91","5,81","9,30",27,"62,79",1,"19,80",GN,1,ESRD,0,1,0,0,3,1,1,3,1,1,3,-26,
MIA,173,110,"4,24",1031,"58,00",1,0,0,0,0,"98,84",122,78,44,"92,67","26,16","31,00","46,40","15,68","10,48",277,616,"7,03","2,81","2,5","0,97","4,60","2,4","10,10",33,"14,00","6,7","10,1",688,226,1577,1,0,0,0,2,   CKD1-5-ND,0,58,"77,4",172,"40,05","1,72","11,66","4,24","42,5","98,84",0,"13,30",HT/RVD,1,ESRD,0,1,0,0,2,1,1,3,1,1,3,-33,349
MIA,174,127,"5,69",651,"55,00",0,0,0,1,1,"107,41",141,73,68,"95,67","21,91","22,05","31,95","12,96","8,95",148,56,"5,09","2,68","1,9","0,76","5,60",2,"5,90",36,"3,50","2,9",7,302,206,763,1,0,0,0,2,   CKD1-5-ND,0,55,54,157,"40,84","1,57","7,36","5,69",29,"107,41",0,"6,50",Oth,1,ESRD,0,1,0,0,3,0,0,0,0,1,2,-36,419
MIA,175,103,"7,29",509,"62,00",0,1,1,1,1,"75,93",132,82,50,"98,67","25,58","28,82","39,98","14,87","10,71",144,855,"7,38","3,21","2,3","0,88","4,70","2,1","8,10",34,"16,00","18,8",15,238,343,2157,1,0,0,0,2,   CKD1-5-ND,0,62,"68,8",164,"41,88","1,64","5,76","7,29","20,5","75,93",0,"60,87",DM,1,ESRD,0,1,0,0,3,0,1,2,1,1,3,-34,
MIA,176,121,"9,51",604,"35,00",1,0,0,0,0,"113,95",128,71,57,"90,00","19,89","15,10","53,70","15,52","4,36",283,66,"3,90","2,44","1,6","0,48","3,00","0,6","6,70",44,"0,70","1,9","8,5",274,271,1569,1,0,0,0,2,   CKD1-5-ND,0,35,"68,8",186,"21,95","1,86","6,83","9,51",49,"113,95",0,"42,97",Oth,1,ESRD,0,1,0,0,0,0,0,0,0,0,0,-44,
MIA,177,98,"3,85",1048,"69,00",1,0,1,0,0,"90,70",109,72,37,"84,33","27,13","31,30","51,80","16,91","10,22",214,397,"4,91","2,23","2,2","0,88","4,70","0,8","10,00",30,"56,00","14,2","4,9",653,283,1490,1,0,0,0,2,   CKD1-5-ND,0,69,"83,1",175,"37,67","1,75","11,86","3,85",39,"90,70",1,"7,87",HT/RVD,1,ESRD,0,1,0,0,2,1,1,3,1,1,3,-30,485
MIA,178,119,"7,37",622,"26,00",0,0,0,0,0,"81,48",147,98,49,"114,33","20,89","17,61","33,89","13,75","7,15",275,69,"10,44","2,9","3,6","1,05","5,70",1,"8,10",33,"3,80","4,4",7,711,208,1035,1,0,0,0,2,   CKD1-5-ND,0,26,"51,5",157,"34,20","1,57","7,04","7,37",22,"81,48",0,"2,03",HT/RVD,1,ESRD,0,1,0,0,2,1,0,1,1,1,3,-33,897
MIA,179,98,"6,49",704,"63,00",1,0,1,1,0,"76,74",146,90,56,"108,67","24,99",,,,,212,324,"4,11","2,74","1,5","0,79","4,30","2,8","15,60",36,"40,00","16,8","12,4",366,378,1322,1,0,0,0,2,   CKD1-5-ND,0,63,"67,2",164,,"1,64","7,96","6,49",33,"76,74",0,"60,87",HT/RVD,1,ESRD,0,1,0,0,2,0,1,2,0,1,2,-36,
MIA,180,115,"13,08",443,"43,00",1,1,1,1,0,,152,93,59,"112,67","32,26",,,,,141,462,"3,73","2,39","1,56","0,71","6,70","1,9","7,60",36,"2,10","4,14","5,8",192,238,672,1,0,0,0,2,   CKD1-5-ND,0,43,"98,8",175,,"1,75","5,01","13,08",,,1,"40,77",DM,1,ESRD,0,1,0,0,0,0,0,0,0,0,0,-36,
MIA,181,103,"4,82",869,"69,00",1,0,0,1,0,"90,70",151,83,68,"105,67","20,72","26,06","45,64","13,19","7,53",161,247,"6,03","2,62","2,3","0,41","4,90","1,1","7,70",32,"6,70","9,1","8,4",17,302,1104,1,0,0,0,2,   CKD1-5-ND,0,69,"71,7",186,"36,35","1,86","9,83","4,82",39,"90,70",1,"37,73",HT/RVD,1,ESRD,0,1,0,0,2,1,1,3,1,1,3,-32,
MIA,182,145,"6,10",737,"64,00",1,0,1,0,0,"81,40",182,94,88,"123,33","26,30","35,40","55,60","16,07","10,23",239,12,"8,88","3,17","2,8","0,73","6,40","2,9","16,60",27,"2,00","5,1","3,8",63,216,1400,1,0,0,0,2,   CKD1-5-ND,0,64,91,186,"38,90","1,86","8,34","6,10",35,"81,40",1,"35,47",GN,1,ESRD,0,1,0,0,0,1,0,1,1,0,1,-27,7946
MIA,183,121,"7,14",530,"58,00",0,0,0,1,0,"85,19",130,87,43,"101,33","26,45","33,20","38,80","14,25","12,19",278,382,"6,12","2,11","2,9","0,65","6,40","3,1","10,50",37,"30,00","16,3","11,9",119,389,882,1,0,0,0,2,   CKD1-5-ND,0,58,72,165,"46,11","1,65","6,00","7,14",23,"85,19",0,"60,87",HT/RVD,1,ESRD,0,1,0,0,2,0,1,2,0,1,2,-37,133
MIA,185,81,"7,84",602,"63,00",1,0,1,1,1,"81,40",145,81,64,"102,33","22,60","15,35","54,65","17,64","4,96",133,126,"4,44","2,61","1,7",,"4,40","1,9","6,50",27,"51,00","18,6",11,965,283,1458,1,0,0,0,2,   CKD1-5-ND,0,63,70,176,"21,93","1,76","6,81","7,84",35,"81,40",0,"60,87",HT/RVD,1,ESRD,0,1,0,0,3,1,1,3,1,1,3,-27,
MIA,186,73,"7,59",615,"64,00",1,1,1,1,0,"60,47",162,88,74,"112,67","25,53","18,84","48,16","18,35","7,18",96,118,"3,56","2,54","1,4","0,58","5,20","1,4","4,90",28,"0,60","9,9","9,6",319,285,1070,1,0,0,0,2,   CKD1-5-ND,0,64,67,162,"28,11","1,62","6,96","7,59",26,"60,47",0,"60,87",DM,1,ESRD,0,1,0,0,0,1,0,1,1,0,1,-28,3686
MIA,187,120,"10,79",457,"65,00",1,0,0,1,1,"67,44",164,102,62,"122,67","20,97","14,18","49,32","16,29","4,68",205,202,"4,42","2,6","1,7","0,45","5,80","0,6","5,70",32,"1,70","1,3","7,3",134,246,852,1,0,0,0,2,   CKD1-5-ND,0,65,"63,5",174,"22,33","1,74","5,17","10,79",29,"67,44",0,"36,80",GN,1,ESRD,0,1,0,0,1,1,0,1,1,0,1,-32,
MIA,188,89,"5,40",932,"41,00",1,1,1,0,0,"81,40",198,104,94,"135,33","24,51","19,48","61,72","18,63","5,88",126,70,"5,56","2,78",2,"0,73","5,40",8,"8,10",19,"0,80","5,1","7,5",274,204,1550,1,0,0,0,2,   CKD1-5-ND,0,41,"81,2",182,"24,00","1,82","10,54","5,40",35,"81,40",1,"7,60",DM,1,ESRD,0,1,0,0,0,1,0,1,1,0,1,-19,
MIA,189,121,"7,16",538,"55,00",0,1,0,0,0,"81,48",184,95,89,"124,67","30,89","28,38","41,12","18,27","12,61",240,373,"5,11","2,84","1,8","0,61","5,90","0,8","5,60",28,"1,70","3,8","6,5",33,209,927,1,0,0,0,2,   CKD1-5-ND,0,55,"69,5",150,"40,84","1,50","6,09","7,16",22,"81,48",1,"15,93",DM,1,ESRD,0,1,0,0,0,1,0,1,1,0,1,-28,
MIA,190,110,"5,78",901,"37,00",1,0,0,0,0,"95,35",162,105,57,"124,00","19,82","5,45","54,55","18,02","1,80",333,638,"5,43","2,86","1,9","0,27","5,30","1,7","10,70",36,"5,50","5,8","7,7",25,183,834,1,0,0,0,2,   CKD1-5-ND,0,37,60,174,"9,09","1,74","10,19","5,78",41,"95,35",0,"20,47",GN,1,ESRD,0,1,0,0,2,0,1,2,0,1,2,-36,
MIA,191,104,"16,16",256,"67,00",0,0,0,,1,,112,84,28,"93,33","31,25",,,,,27,114,"2,59","2,59",1,"0,90","7,20","2,9","8,00",21,"11,00","12,8",14,251,351,2397,1,0,0,0,2,   CKD1-5-ND,0,67,80,160,,"1,60","2,90","16,16",,,1,"14,03",Oth,1,ESRD,0,1,0,0,3,1,1,3,1,1,3,-21,232
MIA,192,106,"13,02",405,"59,00",1,0,0,0,1,"69,77",153,94,59,"113,67","19,59","11,13","48,87","15,96","3,64",141,501,"3,86","2,57","1,5","0,75","4,50","1,3","8,50",30,"14,00","6,8","6,4",482,234,1499,1,0,0,0,2,   CKD1-5-ND,0,59,60,175,"18,56","1,75","4,58","13,02",30,"69,77",1,"34,63",Oth,1,ESRD,0,1,0,0,3,1,1,3,1,1,3,-30,
MIA,193,139,"7,62",474,"68,00",0,1,0,0,0,"27,91",184,92,92,"122,67","24,95","20,00","35,40","15,94","9,01",44,135,"2,61","1,63","1,6","0,47","6,80",2,"6,00",30,"4,80","6,1","26,5",409,551,1558,1,0,0,0,2,   CKD1-5-ND,0,68,"55,4",149,"36,11","1,49","5,36","7,62",12,"44,44",1,"34,20",DM,1,ESRD,0,1,0,0,2,1,1,3,1,1,3,-30,
MIA,194,116,"6,24",621,"50,00",0,0,0,0,0,"103,70",138,89,49,"105,33","16,19","8,32","36,28","13,17","3,02",133,23,"4,51","2,82","1,6","0,42","5,70","1,5","6,80",40,"2,20","2,2","7,8",938,252,1513,1,0,0,0,2,   CKD1-5-ND,0,50,"44,6",166,"18,65","1,66","7,02","6,24",28,"103,70",0,"39,97",Oth,1,ESRD,0,1,0,0,0,0,0,0,0,0,0,-40,235
MIA,195,126,"8,73",421,"69,00",0,1,1,1,0,"44,44",177,102,75,"127,00","22,17","23,29","35,61","13,40","8,77",193,181,"4,29","2,86","1,5","0,83","4,30","1,8","11,60",25,"14,00","7,1","9,2",93,316,1233,1,0,0,0,2,   CKD1-5-ND,0,69,"58,9",163,"39,54","1,63","4,76","8,73",12,"44,44",0,"19,80",DM,1,ESRD,0,1,0,0,2,1,1,3,1,1,3,-25,
MIA,196,129,"5,47",830,"59,00",1,0,0,0,0,"116,28",174,104,70,"127,33","23,25","13,67","56,33","18,71","4,54",187,63,"3,16","2,87","1,1","0,80","5,50","0,8","5,80",33,"2,70","4,6","5,3",184,338,1391,1,0,0,0,2,   CKD1-5-ND,0,59,70,"173,5","19,53","1,74","9,39","5,47",50,"116,28",0,"60,87",HT/RVD,1,ESRD,0,1,0,0,0,1,0,1,1,0,1,-33,6439
MIA,197,117,"4,58",973,"57,00",1,1,1,1,0,"72,09",197,103,94,"134,33","28,63","23,54","53,46","19,88","8,75",104,207,"4,41","2,94","1,5","0,91","6,00","1,4","9,10",18,"2,40","10,2","6,1",426,163,1419,1,0,0,0,2,   CKD1-5-ND,0,57,77,164,"30,58","1,64","11,01","4,58",31,"72,09",1,"14,17",DM,1,ESRD,0,1,0,0,0,1,0,1,1,0,1,-18,
MIA,198,116,"13,17",325,"55,00",0,1,1,0,0,"59,26",134,80,54,"98,00","26,67","26,03","33,97","15,10","11,57",143,130,"4,75","2,5","1,9","0,77","5,20","1,5","6,60",35,"0,30","3,7","6,5",189,205,1663,1,0,0,0,2,   CKD1-5-ND,0,55,60,150,"43,39","1,50","3,68","13,17",16,"59,26",1,"20,07",DM,1,ESRD,0,1,0,0,0,0,0,0,0,0,0,-35,
MIA,199,97,"5,70",599,"69,00",0,0,0,0,0,"100,00",200,114,86,"142,67","25,15","21,25","40,75","16,53","8,62",186,727,"6,94","2,67","2,6","0,94","4,40","1,3","9,10",28,"55,00","8,9","7,9",1480,287,1127,1,0,0,0,2,   CKD1-5-ND,0,69,62,157,"34,27","1,57","6,78","5,70",27,"100,00",1,"58,83",GN,1,ESRD,0,1,0,0,2,1,1,3,1,1,3,-28,
MIA,200,94,"6,90",685,"59,00",1,1,1,1,1,"74,42",166,93,73,"117,33","22,84","16,62","59,88","17,88","4,96",87,56,"6,95","2,78","2,5","0,85","3,60","0,8","10,50",27,"12,00","14,2","8,9",392,306,1495,1,0,0,0,2,   CKD1-5-ND,0,59,"76,5",183,"21,73","1,83","7,75","6,90",32,"74,42",1,"16,70",DM,1,ESRD,0,1,0,0,3,1,1,3,1,1,3,-27,
MIA,201,103,"4,86",999,"44,00",1,0,0,0,0,"83,72",191,108,83,"135,67","23,13","19,19","64,31","17,81","5,32",152,206,"7,04","2,85","2,47","0,52","4,50","2,6","7,30",35,"5,00","18,3","6,2",269,196,1383,1,0,0,0,2,   CKD1-5-ND,0,44,"83,5",190,"22,98","1,90","11,30","4,86",36,"83,72",0,"1,40",Oth,1,ESRD,0,1,0,0,2,0,1,2,0,1,2,-35,4969
MIA,202,106,"6,46",550,"66,00",0,1,0,1,1,"59,26",175,90,85,"118,33","37,11",,,,,136,50,"3,75","2,5","1,5","0,56","8,80","4,5","8,60",27,"1,40","4,5","8,3",323,227,1426,1,0,0,0,2,   CKD1-5-ND,0,66,"99,8",164,,"1,64","6,22","6,46",16,"59,26",1,"40,53",DM,1,ESRD,0,1,0,0,1,1,0,1,1,0,1,-27,
MIA,203,107,"19,90",297,"52,00",1,1,0,1,1,"55,81",91,50,41,"63,67","19,49",,,,,143,73,"5,01","2,58","1,94","0,60","4,00","1,2","9,80",33,"1,00","2,9","6,1",248,221,1048,1,0,0,0,2,   CKD1-5-ND,0,52,57,171,,"1,71","3,36","19,90",24,"55,81",1,"32,20",DM,1,ESRD,0,1,0,0,1,1,0,1,1,0,1,-33,
MIA,204,115,"5,52",675,"53,00",0,0,0,0,0,"122,22",119,76,43,"90,33","27,95",,,,,276,250,,"2,61",,"0,43","7,60","1,3","7,40",33,"1,20","2,9","5,7",125,242,1442,1,0,0,0,2,   CKD1-5-ND,0,53,"76,1",165,,"1,65","7,64","5,52",33,"122,22",0,"14,27",Oth,1,ESRD,0,1,0,0,0,1,0,1,1,0,1,-33,130
MIA,205,92,"8,04",543,"37,00",0,1,0,1,0,"83,33",138,72,66,"94,00","20,00","16,93","39,17","13,96","6,04",253,593,"3,19","2,9","1,1","0,75","5,30","1,9","8,80",32,"2,20","9,6","6,3",154,215,1123,1,0,0,0,2,   CKD1-5-ND,0,37,"56,1","167,5","30,19","1,68","6,14","8,04","22,5","83,33",0,"6,27",DM,1,ESRD,0,1,0,0,0,1,0,1,1,0,1,-32,
MIA,206,99,"18,65",301,"59,00",1,1,1,1,1,"44,19",118,73,45,"88,00","36,65","43,30","57,70","20,94","15,71",69,71,"4,13","2,58","1,6","1,12","3,60",2,"17,60",21,"85,00","14,8","14,9",272,344,1607,1,0,0,0,2,   CKD1-5-ND,0,59,101,166,"42,87","1,66","3,40","18,65",19,"44,19",1,"15,77",DM,1,ESRD,0,1,0,0,3,1,1,3,1,1,3,-21,
MIA,207,127,"9,17",584,"46,00",1,0,0,1,0,"90,70",172,98,74,"122,67","22,35","17,88","54,52","16,83","5,52",155,30,"5,47","2,88","1,9","0,57","6,90","2,2","6,80",51,"1,30","3,6","10,4",420,267,1526,1,0,0,0,2,   CKD1-5-ND,0,46,"72,4",180,"24,70","1,80","6,61","9,17",39,"90,70",0,"33,83",HT/RVD,1,ESRD,0,1,0,0,0,0,0,0,0,0,0,-51,
MIA,208,120,"3,82",868,"62,00",0,0,0,0,0,"92,59",147,87,60,"107,00","27,43","30,76","36,84","14,95","12,48",248,257,"4,75","2,16","2,2","0,81","6,00","1,8","7,60",29,"0,30","2,7","6,6",924,214,1708,1,0,0,0,2,   CKD1-5-ND,0,62,"67,6",157,"45,50","1,57","9,82","3,82",25,"92,59",0,"16,20",GN,1,ESRD,0,1,0,0,0,1,0,1,1,0,1,-29,7944
MIA,209,93,"13,14",465,"34,00",1,1,0,0,0,"108,14",145,85,60,"105,00","24,86","22,12","63,88","18,46","6,40",312,595,"3,90","2,05","1,9","0,82","3,60","1,1","11,90",33,"22,00","6,5","8,8",263,190,1428,1,0,0,0,2,   CKD1-5-ND,0,34,86,186,"25,73","1,86","5,26","13,14","46,5","108,14",0,"13,33",DM,1,ESRD,0,1,0,0,2,1,1,3,1,1,3,-33,
MIA,210,104,"6,46",753,"52,00",1,0,0,1,0,"113,95",152,86,66,"108,00","27,70","28,10","52,90","18,09","9,61",198,379,"4,64","2,32",2,"0,79","4,60","5,9","12,60",34,"29,00","7,1","8,3",566,247,1233,1,0,0,0,2,   CKD1-5-ND,0,52,81,171,"34,69","1,71","8,52","6,46",49,"113,95",0,"14,93",HT/RVD,1,ESRD,0,1,0,0,2,0,1,2,1,1,3,-34,
MIA,211,99,"4,96",795,"40,00",0,0,0,1,0,"103,70",122,73,49,"89,33","21,61","17,62","43,38","15,37","6,24",287,212,"3,77","2,69","1,4","0,71","4,80",2,"7,00",32,"0,70","1,3","8,5",523,158,1225,1,0,0,0,2,   CKD1-5-ND,0,40,61,168,"28,89","1,68","8,99","4,96",28,"103,70",0,"52,97",Oth,1,ESRD,0,1,0,0,0,1,0,1,1,0,1,-32,
MIA,212,93,"8,96",455,"52,00",0,1,1,0,1,"33,33",182,82,100,"115,33","36,25",,,,,263,30,"3,55","2,96","1,2","0,62","7,00","1,6","9,10",25,"44,00","18,6","3,3",168,231,1671,1,0,0,0,2,   CKD1-5-ND,0,52,106,171,,"1,71","5,15","8,96",9,"33,33",0,"60,87",DM,1,ESRD,0,1,0,0,3,1,1,3,1,1,3,-25,
MIA,213,93,"8,78",542,"65,00",1,1,1,1,1,"39,53",151,85,66,"107,00","21,71","19,02","48,98","15,63","6,07",43,348,"4,36","2,42","1,8","1,39","5,30",2,"14,60",24,"163,00","18,8","8,7",794,328,1773,1,0,0,0,2,   CKD1-5-ND,0,65,68,177,"27,97","1,77","6,13","8,78",17,"39,53",1,"1,93",DM,1,ESRD,0,1,0,0,3,1,1,3,1,1,3,-24,314
MIA,214,94,"6,26",709,"67,00",1,0,0,1,1,"67,44",173,88,85,"116,33","19,02","14,91","42,69","14,10","4,92",117,327,"3,51","2,51","1,4","1,04","4,90","1,8","10,50",34,"26,00","9,1","18,5",1053,144,1798,1,0,0,0,2,   CKD1-5-ND,0,67,"57,6",174,"25,88","1,74","8,02","6,26",29,"67,44",1,"55,20",Oth,1,ESRD,0,1,0,0,3,0,1,2,1,1,3,-34,
MIA,215,106,"7,95",620,"56,00",1,1,1,0,0,"79,07",177,98,79,"124,33","31,41","38,93","57,27","18,70","12,71",129,120,"4,17","2,45","1,7","0,71","6,00","2,3","7,60",30,"15,00","8,9","11,4",359,219,1761,1,0,0,0,2,   CKD1-5-ND,0,56,"96,2",175,"40,46","1,75","7,01","7,95",34,"79,07",0,"39,70",DM,1,ESRD,0,1,0,0,2,1,1,3,1,1,3,-30,
MIA,216,83,"3,68",1132,"62,00",1,0,0,1,0,"60,47",145,92,53,"109,67","26,24","22,87","49,43","17,94","8,30",189,43,"6,13","2,27","2,7","0,99","5,30","3,2","15,30",30,"25,00","18,6","5,4",390,216,941,1,0,0,0,2,   CKD1-5-ND,0,62,"72,3",166,"31,63","1,66","12,81","3,68",26,"60,47",0,"14,03",HT/RVD,1,ESRD,0,1,0,0,2,1,1,3,1,1,3,-30,
MIA,217,107,"3,92",1032,"69,00",1,1,1,1,0,"65,12",165,86,79,"112,33","28,15","27,28","55,02","18,82","9,33",108,456,"4,11","2,74","1,5","0,86","5,60","1,6","8,80",29,"2,40","9,6","4,5",116,216,1621,1,0,0,0,2,   CKD1-5-ND,0,69,"82,3",171,"33,14","1,71","11,67","3,92",28,"65,12",1,"35,47",DM,1,ESRD,0,1,0,0,0,1,0,1,1,0,1,-29,
MIA,218,121,"6,80",533,"64,00",0,0,0,1,0,"83,33",113,84,29,"93,67","22,89","20,09","34,91","14,53","8,36",422,33,"4,75","2,64","1,8","0,60","4,70","1,9","10,90",41,"1,60","5,1","4,6",113,242,1091,1,0,0,0,2,   CKD1-5-ND,0,64,55,155,"36,53","1,55","6,03","6,80","22,5","83,33",0,"36,97",GN,1,ESRD,0,1,0,0,0,0,0,0,0,0,0,-41,308
MIA,219,134,"6,73",519,"70,00",0,0,1,0,0,"96,30",168,98,70,"121,33","28,22","31,35","52,15","17,63","10,60",152,88,"4,11","2,57","1,6","1,28","3,40",2,"9,60",29,"19,00","10,9","21,1",507,464,2399,1,0,0,0,2,   CKD1-5-ND,0,70,"83,5",172,"37,54","1,72","5,87","6,73",26,"96,30",1,"43,93",HT/RVD,1,ESRD,0,1,0,0,2,1,1,3,1,1,3,-29,
MIA,220,97,"6,00",760,"61,00",1,0,1,1,0,"51,16",164,97,67,"119,33","20,76","13,75","46,25","16,00","4,76",88,500,"2,00","2,5","0,8","0,59","4,20","2,9","15,50",21,"88,00","10,8","9,1",371,275,1179,1,0,0,0,2,   CKD1-5-ND,0,61,60,170,"22,92","1,70","8,60","6,00",22,"51,16",0,"17,13",HT/RVD,1,ESRD,0,1,0,0,2,1,1,3,1,1,3,-21,2380
MIA,221,104,"3,57",1229,"52,00",1,0,1,1,0,"74,42",166,123,43,"137,33","28,25","30,48","58,52","18,57","9,67",94,190,"5,61","2,44","2,3","1,46","6,90","2,3","8,50",31,"6,10","3,3","8,3",287,245,899,1,0,0,0,2,   CKD1-5-ND,0,52,89,"177,5","34,25","1,78","13,90","3,57",32,"74,42",0,"28,00",HT/RVD,1,ESRD,0,1,0,0,2,1,1,3,1,1,3,-31,3089
MIA,222,118,"5,20",770,"39,00",0,0,0,0,0,"129,63",173,98,75,"123,00","23,46","21,33","44,87","15,90","7,56",172,141,"4,20","2,47","1,7","0,23","3,60","1,1","9,40",33,"0,60","4,4","9,6",58,221,1490,1,0,0,0,2,   CKD1-5-ND,0,39,"66,2",168,"32,23","1,68","8,71","5,20",35,"129,63",0,"34,20",HT/RVD,1,ESRD,0,1,0,0,0,1,0,1,1,0,1,-33,5377
MIA,223,115,"5,56",975,"29,00",1,0,0,0,0,"94,19",168,106,62,"126,67","17,09","3,95","52,05","15,89","1,21",205,13,"3,49","2,49","1,4","0,58","3,50","1,3","5,80",40,"0,70","1,6","11,1",185,192,1127,1,0,0,0,2,   CKD1-5-ND,0,29,56,181,"7,06","1,81","11,03","5,56","40,5","94,19",0,"17,23",HT/RVD,1,ESRD,0,1,0,0,0,0,0,0,0,0,0,-40,2743
MIA,225,93,"8,95",582,"50,00",1,0,0,0,0,"41,86",138,91,47,"106,67","26,29","29,50","59,50","17,58","8,71",344,116,"4,38","2,74","1,6","1,12","5,10","5,2","6,00",36,"29,00","10,9","16,1",736,296,1356,1,0,0,0,2,   CKD1-5-ND,0,50,89,184,"33,14","1,84","6,58","8,95",18,"41,86",0,"32,97",Oth,1,ESRD,0,1,0,0,2,0,1,2,0,1,2,-36,485
MIA,226,109,"17,41",295,"32,00",0,0,0,0,0,"185,19",151,96,55,"114,33","23,88","17,58","51,42","17,79","6,08",184,125,"3,81","2,54","1,5","0,60","8,20","8,6","7,20",36,"0,70","1,7","12,2",241,273,1537,1,0,0,0,2,   CKD1-5-ND,0,32,69,170,"25,48","1,70","3,34","17,41",50,"185,19",0,"12,13",GN,1,ESRD,0,1,0,0,0,0,0,0,0,0,0,-36,
MIA,227,93,"5,52",1022,"22,00",1,0,0,1,0,"86,05",144,84,60,"104,00","19,72","7,14","49,86","17,25","2,47",170,172,"6,28","2,51","2,5","1,16","5,60","2,5","7,40",35,"1,70","2,4","7,7",439,174,1253,1,0,0,0,2,   CKD1-5-ND,0,22,57,170,"12,53","1,70","11,56","5,52",37,"86,05",0,"23,17",Oth,1,ESRD,0,1,0,0,0,0,0,0,0,0,0,-35,2830
MIA,228,86,"4,64",757,"58,00",0,0,0,0,0,"77,78",153,94,59,"113,67","31,62","37,98","46,02","17,32","14,30",185,332,"6,63","2,55","2,6","1,10","5,30",4,"9,00",30,"6,70","3,9",8,473,141,1047,1,0,0,0,2,   CKD1-5-ND,0,58,84,163,"45,22","1,63","8,56","4,64",21,"77,78",0,"60,87",HT/RVD,1,ESRD,0,1,0,0,2,1,1,3,1,1,3,-30,
MIA,229,125,"10,70",386,"55,00",0,1,0,0,1,"74,07",152,87,65,"108,67","17,75","9,50","34,80","13,94","3,80",81,148,"3,17","2,64","1,2","1,31","5,70","1,8","6,30",33,"3,10","4,2",11,291,204,1292,1,0,0,0,2,   CKD1-5-ND,0,55,"44,3",158,"21,44","1,58","4,37","10,70",20,"74,07",1,"32,53",DM,1,ESRD,0,1,0,0,3,1,0,1,1,1,3,-33,
MIA,230,106,"3,09",1249,"70,00",1,1,1,0,0,"48,84",178,90,88,"119,33","29,84","32,11","61,39","19,60","10,25",185,224,"5,77","2,51","2,3","1,33","4,40","1,6","11,70",35,"6,30","7,3","7,4",492,148,1138,1,0,0,0,2,   CKD1-5-ND,0,70,"93,5",177,"34,34","1,77","14,13","3,09",21,"48,84",1,"12,70",DM,1,ESRD,0,1,0,0,2,0,1,2,0,1,2,-35,
MIA,231,77,"6,64",590,"50,00",0,0,0,0,1,"81,48",137,95,42,"109,00","18,56","14,27","30,33","12,62","5,94",225,110,"4,48","2,8","1,6","1,20","4,90","3,8","12,40",28,"64,00","11,1","12,6",1047,305,1157,1,0,0,0,2,   CKD1-5-ND,0,50,"44,6",155,"32,01","1,55","6,67","6,64",22,"81,48",1,"56,70",HT/RVD,1,ESRD,0,1,0,0,3,1,1,3,1,1,3,-28,
MIA,232,85,"3,65",1304,"39,00",1,0,0,0,0,"106,98",168,102,66,"124,00","29,55","22,31","68,19","22,27","7,29",250,278,"4,28","2,25","1,9","1,39","3,50","2,2","7,10",31,"2,90","10,8","10,6",297,245,1700,1,0,0,0,2,   CKD1-5-ND,0,39,"90,5",175,"24,66","1,75","14,75","3,65",46,"106,98",0,"30,60",GN,1,ESRD,0,1,0,0,0,1,0,1,1,0,1,-31,
MIA,233,126,"6,73",528,"67,00",0,0,0,0,0,"74,07",177,105,72,"129,00","27,85","27,82","43,48","16,98","10,87",,300,"6,55","2,62","2,5",,"5,80","1,8","7,50",34,"4,00","9,9","9,5",213,279,1037,1,0,0,0,2,   CKD1-5-ND,0,67,"71,3",160,"39,02","1,60","5,97","6,73",20,"74,07",1,"9,93",GN,1,ESRD,0,1,0,0,2,0,1,2,1,1,3,-34,3590
MIA,234,100,"7,00",673,"60,00",1,1,0,1,0,"69,77",156,87,69,"110,00","29,38","27,47","52,53","19,29","10,09",84,201,"3,85","2,14","1,8","0,77","4,40","0,9","6,30",30,"9,20","13,3","10,8",390,240,1436,1,0,0,0,2,   CKD1-5-ND,0,60,80,165,"34,34","1,65","7,61","7,00",30,"69,77",1,"32,33",DM,1,ESRD,0,1,0,0,2,1,1,3,1,1,3,-30,
MIA,235,110,"8,63",503,"40,00",0,1,0,1,1,"51,85",119,80,39,"93,00","18,48",,,,,251,192,"4,61","2,56","1,8","0,56","3,80",1,"13,10",28,"12,00","21,9","8,8",411,454,1058,1,0,0,0,2,   CKD1-5-ND,0,40,"48,8","162,5",,"1,63","5,69","8,63",14,"51,85",0,"18,87",DM,1,ESRD,0,1,0,0,3,1,1,3,1,1,3,-28,1827
MIA,236,104,"3,70",1188,"53,00",1,0,0,0,0,"93,02",123,87,36,"99,00","30,73","36,09","70,21","20,29","10,43",227,85,"5,54","2,77",2,"0,86","4,30","1,8","16,70",33,"44,00",12,"12,3",103,219,1112,1,0,0,0,2,   CKD1-5-ND,0,53,"106,3",186,"33,95","1,86","13,44","3,70",40,"93,02",0,"38,07",GN,1,ESRD,0,1,0,0,2,1,1,3,1,1,3,-33,
MIA,237,106,"6,02",732,"67,00",1,1,1,0,0,"46,51",179,96,83,"123,67","22,79","24,72","44,28","14,63","8,16",,283,"4,55","2,53","1,8","0,69","4,70","1,3","8,40",41,"4,30","3,7","8,2",209,222,1247,1,0,0,0,2,   CKD1-5-ND,0,67,69,174,"35,82","1,74","8,28","6,02",20,"46,51",1,"6,83",DM,1,ESRD,0,1,0,0,2,0,1,2,0,1,2,-41,523
MIA,238,122,"3,87",1264,"36,00",1,1,0,0,0,"79,07",205,100,105,"135,00","34,08",,,,,253,70,"6,75","2,5","2,7","0,80","5,90","2,9","14,00",21,"2,20","11,1","9,9",362,170,1436,1,0,0,0,2,   CKD1-5-ND,0,36,102,173,,"1,73","14,30","3,87",34,"79,07",0,"40,37",DM,1,ESRD,0,1,0,0,0,1,0,1,1,0,1,-21,10395
MIA,239,88,"3,54",1246,"51,00",1,0,0,1,0,"116,28",189,80,109,"116,33","24,27",,,,,,421,"4,70","2,61","1,8","1,09","6,50","2,1","5,70",41,"0,70",2,"6,5",197,143,810,1,0,0,0,2,   CKD1-5-ND,0,51,"71,8",172,,"1,72","14,10","3,54",50,"116,28",0,"42,67",Oth,1,ESRD,0,1,0,0,0,0,0,0,0,0,0,-41,858
MIA,240,106,"5,30",723,"47,00",0,0,0,1,0,"114,81",143,94,49,"110,33","28,58","28,20","51,50","18,47","10,11",142,231,"6,84","2,85","2,4",,"5,70","1,7","6,20",37,"3,70","10,8","12,2",714,178,1035,1,0,0,0,2,   CKD1-5-ND,0,47,"79,7",167,"35,38","1,67","8,18","5,30",31,"114,81",0,"16,43",Oth,1,ESRD,0,1,0,0,2,0,0,0,0,1,2,-37,227
MIA,241,134,"4,79",692,"69,00",0,0,0,1,0,"37,04",152,99,53,"116,67","22,70","25,45","37,85","13,57","9,13",140,344,"3,89","2,43","1,6","1,40","6,10","1,4","9,10",29,"46,00","11,3","14,4",383,417,2011,1,0,0,0,2,   CKD1-5-ND,0,69,"63,3",167,"40,20","1,67","7,83","4,79",10,"37,04",1,"17,20",HT/RVD,1,ESRD,0,1,0,0,2,1,1,3,1,1,3,-29,
MIA,242,99,"7,07",513,"65,00",0,1,1,1,1,"81,48",183,79,104,"113,67","31,99","38,44","46,56","17,53","14,47",273,499,"4,20","2,47","1,7","1,15","5,20","2,9","8,30",37,"13,00",6,"21,4",388,415,1383,1,0,0,0,2,   CKD1-5-ND,0,65,85,163,"45,22","1,63","5,80","7,07",22,"81,48",1,"40,57",DM,1,ESRD,0,1,0,0,3,0,1,2,0,1,2,-37,2
MIA,243,94,"5,54",816,"60,00",1,0,1,0,0,"67,44",139,84,55,"102,33","26,72","27,63","53,27","17,60","9,12",240,547,"4,92","2,59","1,9","0,78","4,10","4,2","7,20",37,"2,60","6,7","10,7",486,249,1871,1,0,0,0,2,   CKD1-5-ND,0,60,"80,9",174,"34,15","1,74","9,23","5,54",29,"67,44",1,"47,97",GN,1,ESRD,0,1,0,0,0,0,0,0,0,0,0,-37,
MIA,244,76,"6,32",857,"33,00",1,0,0,1,0,"102,33",152,98,54,"116,00","19,41","10,61","45,49","15,74","3,67",132,310,"2,40","2,4",1,"0,53","4,00","1,3","6,80",31,"8,70","1,2","8,5",143,250,1453,1,0,0,0,2,   CKD1-5-ND,0,33,"56,1",170,"18,91","1,70","9,69","6,32",44,"102,33",0,"12,60",GN,1,ESRD,0,1,0,0,2,1,1,3,1,1,3,-31,
MIA,245,91,"10,10",477,"67,00",1,1,1,1,1,"34,88",110,50,60,"70,00","21,37","18,58","41,02","14,71","6,66",185,1604,"3,35","2,23","1,5","1,06","4,20","3,2","10,40",28,"136,00","10,9","12,7",612,397,2043,1,0,0,0,2,   CKD1-5-ND,0,67,"59,6",167,"31,17","1,67","5,40","10,10",15,"34,88",1,"8,97",DM,1,ESRD,0,1,0,0,3,1,1,3,1,1,3,-28,
MIA,246,105,"7,51",606,"68,00",1,0,1,1,0,"69,77",155,83,72,"107,00","21,95","22,91","50,59","15,11","6,84",110,78,"4,11","2,57","1,6","0,81","3,00",3,"9,80",34,"6,70","4,3",16,149,249,1349,1,0,0,0,2,   CKD1-5-ND,0,68,"73,5",183,"31,17","1,83","6,86","7,51",30,"69,77",0,"60,87",HT/RVD,1,ESRD,0,1,0,0,2,0,1,2,1,1,3,-34,
MIA,247,91,"10,40",523,"47,00",1,1,1,1,0,"72,09",169,89,80,"115,67","25,06","25,40","57,60","17,39","7,67",192,334,"3,60","2,57","1,4","0,86","6,00","3,5","4,10",39,"3,80","4,5","10,5",87,293,1883,1,0,0,0,2,   CKD1-5-ND,0,47,83,182,"30,61","1,82","5,92","10,40",31,"72,09",0,"60,87",DM,1,ESRD,0,1,0,0,2,0,0,0,0,1,2,-39,
MIA,248,101,"3,84",961,"44,00",0,0,0,0,0,,129,86,43,"100,33","31,25",,,,,204,1097,"5,88","2,45","2,4","1,07","5,70","1,8","7,60",40,"1,50","2,1","9,4",,186,983,1,0,0,0,2,   CKD1-5-ND,0,44,99,178,,"1,78","10,87","3,84",,,0,"33,83",GN,1,ESRD,0,1,0,0,0,0,0,0,0,0,0,-40,
MIA,249,111,"5,35",835,"61,00",1,0,1,1,0,"69,77",148,93,55,"111,33","25,88","24,57","57,43","18,13","7,75",114,900,"6,37","2,45","2,6","1,13","7,50",5,"8,90",37,"16,00","4,2","8,1",241,344,1690,1,0,0,0,2,   CKD1-5-ND,0,61,82,178,"29,96","1,78","9,45","5,35",30,"69,77",0,"60,87",GN,1,ESRD,0,1,0,0,2,0,1,2,0,1,2,-37,
MIA,250,106,"3,17",1327,"56,00",1,0,0,1,0,"88,37",162,103,59,"122,67","23,87","19,54","50,66","17,22","6,64",146,330,"5,46","2,48","2,2","1,64","6,20","2,3","10,50",34,"9,10","3,9","15,6",897,469,1968,1,0,0,0,2,   CKD1-5-ND,0,56,"70,2","171,5","27,83","1,72","15,01","3,17",38,"88,37",0,"60,87",HT/RVD,1,ESRD,0,1,0,0,2,0,1,2,1,1,3,-34,
MIA,251,114,"9,81",575,"39,00",1,1,0,1,0,"79,07",149,92,57,"111,00","23,86","12,32","51,08","19,23","4,64",130,1102,"4,88","2,44",2,"0,84","5,50","1,7","10,70",21,"4,30","3,7","15,6",249,350,1318,1,0,0,0,2,   CKD1-5-ND,0,39,"63,4",163,"19,43","1,63","6,50","9,81",34,"79,07",1,"23,73",DM,1,ESRD,0,1,0,0,2,1,1,3,1,1,3,-21,2262
MIA,252,99,"11,24",482,"50,00",1,0,0,1,1,"51,16",129,84,45,"99,00","20,57","13,65","42,35","15,56","5,01",155,87,"3,24","2,49","1,3","0,85","6,20","2,1","7,50",35,"28,00","11,1","10,5",77,167,546,1,0,0,0,2,   CKD1-5-ND,0,50,56,165,"24,38","1,65","5,45","11,24",22,"51,16",0,"60,87",HT/RVD,1,ESRD,0,1,0,0,3,0,1,2,0,1,2,-35,
MIA,253,98,"5,92",751,"65,00",1,1,1,1,1,"67,44",150,75,75,"100,00","26,01","29,45","60,55","17,50","8,51",406,489,"7,99","2,35","3,4","0,83","6,40","3,6","11,20",37,"23,00","2,4","12,2",37,253,1601,1,0,0,0,2,   CKD1-5-ND,0,65,90,186,"32,72","1,86","8,50","5,92",29,"67,44",1,"29,83",DM,1,ESRD,0,1,0,0,3,0,1,2,0,1,2,-37,
MIA,254,123,"5,95",788,"56,00",1,1,0,,0,"123,26",146,78,68,"100,67","23,91","22,53","61,97","17,53","6,37",119,60,"1,78","2,54","0,7","0,56","3,80","1,2","5,00",37,"0,90","10,8","10,8",437,249,1254,1,0,0,0,2,   CKD1-5-ND,0,56,"84,5",188,"26,66","1,88","8,91","5,95",53,"123,26",0,"60,87",DM,1,ESRD,0,1,0,0,0,0,0,0,0,0,0,-37,
MIA,255,101,"8,59",602,"50,00",1,1,1,0,1,"62,79",217,97,120,"137,00","20,23","17,01","49,99","15,09","5,14",60,98,"5,45","2,37","2,3","1,12","3,30",2,"11,10",16,"26,00","22,2","12,7",202,231,1510,1,0,0,0,2,   CKD1-5-ND,0,50,67,182,"25,39","1,82","6,81","8,59",27,"62,79",1,"9,30",DM,1,ESRD,0,1,0,0,3,1,1,3,1,1,3,-16,3007
MIA,256,114,"4,84",862,"70,00",1,0,1,1,0,"76,74",178,96,82,"123,33","23,45","19,14","51,86","17,13","6,32",,142,"4,46","2,48","1,8","0,96","5,50","1,7","7,00",39,"2,90","7,4","8,9",299,221,1409,1,0,0,0,2,   CKD1-5-ND,0,70,71,174,"26,96","1,74","9,75","4,84",33,"76,74",1,"12,60",HT/RVD,1,ESRD,0,1,0,0,0,0,0,0,0,0,0,-39,
MIA,257,111,"7,57",502,"59,00",0,0,1,1,1,"55,56",137,89,48,"105,00","20,03","13,08","36,92","14,79","5,24",199,41,"4,64","2,73","1,7","0,82","7,00","5,1","7,70",33,"18,00","14,4","12,2",148,270,1425,1,0,0,0,2,   CKD1-5-ND,0,59,50,158,"26,16","1,58","5,68","7,57",15,"55,56",1,"22,57",Oth,1,ESRD,0,1,0,0,3,1,1,3,1,1,3,-33,
MIA,258,127,"7,31",627,"66,00",1,0,1,1,1,"51,16",144,73,71,"96,67","22,44","16,56","56,94","17,38","5,05",153,26,"4,11","3,16","1,3","1,14","6,20","2,4","8,10",33,"1,00",4,"6,7",258,190,1455,1,0,0,0,2,   CKD1-5-ND,0,66,"73,5",181,"22,53","1,81","7,09","7,31",22,"51,16",1,"30,23",HT/RVD,1,ESRD,0,1,0,0,1,1,0,1,1,0,1,-33,
MIA,259,87,"11,35",339,"69,00",0,0,1,1,0,"44,44",198,117,81,"144,00","21,00","20,13","34,97","13,32","7,67",138,176,"3,51","2,51","1,4","0,89","5,10","3,5","12,10",38,"6,80","3,5","11,3",260,305,971,1,0,0,0,2,   CKD1-5-ND,0,69,"55,1",162,"36,53","1,62","3,83","11,35",12,"44,44",1,"55,83",HT/RVD,1,ESRD,0,1,0,0,2,0,1,2,0,1,2,-38,199
MIA,261,109,"6,56",816,"36,00",1,0,0,0,0,"90,70",124,76,48,"92,00","22,79","16,56","52,44","17,32","5,47",234,326,"4,73","2,63","1,8","0,60","4,30","2,8","6,40",44,"0,30","0,8","9,7",439,240,885,1,0,0,0,2,   CKD1-5-ND,0,36,69,174,"23,99","1,74","9,23","6,56",39,"90,70",0,"11,97",Oth,1,ESRD,0,1,0,0,0,0,0,0,0,0,0,-44,145
MIA,262,126,"6,15",614,"54,00",0,0,0,0,0,"85,19",115,71,44,"85,67","20,21","20,58","39,92","13,34","6,88",350,107,"4,86","2,86","1,7","0,77","3,50",2,"9,60",44,"11,00","3,2","13,5",858,281,1114,1,0,0,0,2,   CKD1-5-ND,0,54,"60,5",173,"34,02","1,73","6,95","6,15",23,"85,19",0,"4,27",Oth,1,ESRD,0,1,0,0,2,0,1,2,0,1,2,-44,174
MIA,263,102,"6,74",678,"64,00",1,1,1,1,1,"62,79",127,75,52,"92,33","21,91","19,96","51,04","15,75","6,16",177,392,"6,26","2,61","2,4","1,33","5,20","0,9","6,80",35,"3,00","8,5","10,6",378,557,2033,1,0,0,0,2,   CKD1-5-ND,0,64,71,180,"28,11","1,80","7,67","6,74",27,"62,79",1,"2,83",DM,1,ESRD,0,1,0,0,1,0,0,0,0,0,0,-35,
MIA,264,89,"3,84",1263,"37,00",1,0,0,0,0,"127,91",190,110,80,"136,67","23,04","8,94","57,66","19,95","3,09",187,334,"4,54","2,27",2,"0,93","4,60","0,8","15,00",31,"15,00","8,8",13,384,322,2326,1,0,0,0,2,   CKD1-5-ND,0,37,"66,6",170,"13,43","1,70","14,29","3,84",55,"127,91",0,"11,47",HT/RVD,1,ESRD,0,1,0,0,2,1,1,3,1,1,3,-31,2400
MIA,265,138,"6,56",766,"47,00",1,0,0,1,0,"104,65",151,98,53,"115,67","20,68","17,67","49,33","15,22","5,45",302,239,"5,59","2,54","2,2","1,19","3,60","0,7","8,50",39,"2,40","2,1",11,260,248,1713,1,0,0,0,2,   CKD1-5-ND,0,47,67,180,"26,38","1,80","8,67","6,56",45,"104,65",0,"29,27",GN,1,ESRD,0,1,0,0,0,0,0,0,0,0,0,-39,2048
MIA,266,110,"6,59",699,"62,00",1,1,1,1,0,"93,02",160,60,100,"93,33","26,23","31,18","53,82","16,61","9,62",114,337,"1,53","2,18","0,7","3,80","3,50","2,2","22,40",26,"218,00",112,"14,1",1305,358,1835,1,0,0,0,2,   CKD1-5-ND,0,62,85,180,"36,69","1,80","7,91","6,59",40,"93,02",1,"23,30",DM,1,ESRD,0,1,0,0,2,1,1,3,1,1,3,-26,10260
MIA,267,110,"7,35",539,"51,00",0,1,0,0,0,"40,74",135,88,47,"103,67","20,18","16,49","39,11","14,19","5,98",98,41,"3,66","2,44","1,5","0,66","3,10","0,9","4,00",36,"0,50","9,7","9,4",289,120,1372,1,0,0,0,2,   CKD1-5-ND,0,51,"55,6",166,"29,65","1,66","6,10","7,35",11,"40,74",0,"60,87",DM,1,ESRD,0,1,0,0,0,0,0,0,0,0,0,-36,
MIA,268,109,"8,24",496,"49,00",0,0,0,0,1,"77,78",126,83,43,"97,33","20,57","15,24","36,76","14,54","6,03",82,150,"4,00","2,35","1,7","0,35","6,60","0,8","6,80",13,"0,20","2,6","13,3",338,223,1694,1,0,0,0,2,   CKD1-5-ND,0,49,52,159,"29,32","1,59","5,61","8,24",21,"77,78",0,"17,47",GN,1,ESRD,0,1,0,0,1,1,0,1,1,0,1,-13,7175
MIA,269,115,"6,44",630,"43,00",0,0,0,1,0,"85,19",142,87,55,"105,33","19,18","14,89","38,61","13,84","5,34",191,96,"3,71","2,65","1,4","0,86","6,40",2,"8,80",38,"1,10",2,"13,9",592,398,1355,1,0,0,0,2,   CKD1-5-ND,0,43,"53,5",167,"27,83","1,67","7,13","6,44",23,"85,19",0,"39,93",GN,1,ESRD,0,1,0,0,0,0,0,0,0,0,0,-38,
MIA,270,98,"8,48",434,"68,00",0,0,1,1,1,"48,15",180,100,80,"126,67","19,35","11,85","33,45","14,29","5,06",133,218,"3,92","2,45","1,6","0,97","5,50","2,1","13,40",22,"15,00","14,2","15,3",287,362,2151,1,0,0,0,2,   CKD1-5-ND,0,68,"45,3",153,"26,16","1,53","4,91","8,48",13,"48,15",1,"6,10",Oth,1,ESRD,0,1,0,0,3,1,1,3,1,1,3,-22,2520
MIA,271,122,"6,52",701,"63,00",1,1,0,0,0,"62,79",132,74,58,"93,33","32,89","26,17","51,83","21,85","11,03",117,824,"5,09","2,68","1,9","0,99","6,60","2,2","6,60",33,"6,40","5,9",9,385,208,1539,1,0,0,0,2,   CKD1-5-ND,0,63,78,154,"33,55","1,54","7,93","6,52",27,"62,79",1,"43,67",DM,1,ESRD,0,1,0,0,2,1,1,3,1,1,3,-33,
MIA,272,108,"10,98",437,"30,00",0,1,0,0,1,"37,21",140,100,40,"113,33","21,78","15,26","37,74","15,51","6,27",150,288,"3,90","2,44","1,6","1,45","4,90","3,2","11,90",16,"42,00","22,5",70,298,1052,3637,1,0,0,0,2,   CKD1-5-ND,0,30,53,156,"28,79","1,56","4,94","10,98",16,"59,26",0,"60,87",DM,1,ESRD,0,1,0,0,3,1,1,3,1,1,3,-16,
MIA,273,132,"6,57",616,"44,00",0,0,0,0,0,"96,30",120,65,55,"83,33","28,01",,,,,384,122,"6,14","2,67","2,3","0,68","5,40","1,9","7,90",41,"0,50","1,1","7,9",68,244,891,1,0,0,0,2,   CKD1-5-ND,0,44,80,169,,"1,69","6,97","6,57",26,"96,30",0,"48,67",Oth,1,ESRD,0,1,0,0,0,0,0,0,0,0,0,-41,1171
MIA,274,94,"3,85",1184,"48,00",1,0,0,1,0,"109,30",149,89,60,"109,00","25,43","18,91","58,09","19,19","6,25",126,,"4,91","1,89","2,6","0,83","3,50","1,4","6,40",40,"1,50","2,4","9,4",251,311,1439,1,0,0,0,2,   CKD1-5-ND,0,48,77,174,"24,56","1,74","13,39","3,85",47,"109,30",0,"60,87",Oth,1,ESRD,0,1,0,0,0,0,0,0,0,0,0,-40,
MIA,275,94,"3,65",1119,"65,00",1,0,1,1,1,"65,12",143,82,61,"102,33","23,81","15,40","51,80","18,35","5,46",375,113,"3,13","1,84","1,7","3,21","2,80","1,7","7,10",29,"8,10","16,3","14,8",878,307,2521,1,0,0,0,2,   CKD1-5-ND,0,65,"67,2",168,"22,92","1,68","12,66","3,65",28,"65,12",0,"60,87",HT/RVD,1,ESRD,0,1,0,0,3,1,1,3,1,1,3,-29,1781
MIA,276,97,"8,14",507,"47,00",0,0,0,0,0,"85,19",118,78,40,"91,33","27,73","27,10","43,90","17,15","10,59",410,262,"4,08","2,55","1,6","0,72","3,30","0,7","7,20",35,"2,30","2,8","7,3",23,169,887,1,0,0,0,2,   CKD1-5-ND,0,47,71,160,"38,17","1,60","5,74","8,14",23,"85,19",0,"40,73",Oth,1,ESRD,0,1,0,0,0,0,0,0,0,0,0,-35,70
MIA,277,124,"6,37",707,"65,00",1,1,0,0,1,"81,40",142,79,63,"100,00","22,20","15,05","52,95","17,29","4,91",262,57,"3,98","2,34","1,7","0,86","5,60","1,4","8,50",29,"15,00","48,4","11,1",162,188,1625,1,0,0,0,2,   CKD1-5-ND,0,65,68,175,"22,13","1,75","8,00","6,37",35,"81,40",0,"43,17",DM,1,ESRD,0,1,0,0,3,1,1,3,1,1,3,-29,2679
MIA,278,86,"8,60",424,"70,00",0,1,0,0,0,"39,53",149,71,78,"97,00","31,79",,,,,394,478,"4,50","2,37","1,9","0,96","5,60",2,"5,30",29,"6,00",12,"16,5",152,655,3885,1,0,0,0,2,   CKD1-5-ND,0,70,"85,5",164,,"1,64","4,80","8,60",17,"62,96",1,"12,83",DM,1,ESRD,0,1,0,0,2,1,1,3,1,1,3,-29,
MIA,279,98,"4,86",937,"55,00",1,0,0,1,0,"67,44",145,77,68,"99,67","23,08","16,38","55,12","17,79","5,29",428,18,"2,46","2,73","0,9","0,89","3,50","2,4","7,40",32,"31,00","5,2","10,4",58,277,2061,1,0,0,0,2,   CKD1-5-ND,0,55,"71,5",176,"22,92","1,76","10,60","4,86",29,"67,44",0,"60,87",HT/RVD,1,ESRD,0,1,0,0,2,1,1,3,1,1,3,-32,
MIA,280,101,"2,78",1471,"57,00",1,0,0,,0,"102,33",175,101,74,"125,67","28,38","27,01","62,39","19,80","8,57",562,83,"7,20",3,"2,4","0,95","3,40","0,2","10,20",38,"1,90",3,"6,1",50,229,1196,1,0,0,0,2,   CKD1-5-ND,0,57,"89,4","177,5","30,21","1,78","16,64","2,78",44,"102,33",0,"16,90",GN,1,ESRD,0,1,0,0,0,0,0,0,0,0,0,-38,486
MIA,281,111,"6,51",662,"33,00",0,0,0,,0,"70,37",136,80,56,"98,67","24,69","22,77","41,23","15,91","8,78",254,404,"6,13","2,92","2,1","0,99","4,70","0,9","7,30",33,"13,00","4,3","49,2",589,311,1387,1,0,0,0,2,   CKD1-5-ND,0,33,64,161,"35,58","1,61","7,49","6,51",19,"70,37",0,"15,40",GN,1,ESRD,0,1,0,0,2,1,1,3,1,1,3,-33,
MIA,282,90,"4,09",1049,"60,00",1,1,1,0,0,"86,05",140,80,60,"100,00","29,20","26,26","62,14","20,52","8,67",127,191,"6,44","2,22","2,9","1,02","5,30","1,6","6,90",29,"17,00",24,12,254,262,1697,1,0,0,0,2,   CKD1-5-ND,0,60,"88,4",174,"29,71","1,74","11,87","4,09",37,"86,05",0,"60,87",DM,1,ESRD,0,1,0,0,2,1,1,3,1,1,3,-29,
MIA,283,108,"5,11",671,"65,00",0,0,1,1,0,"66,67",190,100,90,"130,00","28,48","26,28","43,02","17,68","10,80","86,9",11,"4,02","2,68","1,5","0,70","3,90","1,53","5,30",35,"0,80",4,"11,9",30,250,1429,1,0,0,0,2,   CKD1-5-ND,0,65,"69,3",156,"37,93","1,56","7,59","5,11",18,"66,67",0,"60,87",Oth,1,ESRD,0,1,0,0,0,0,0,0,0,0,0,-35,
MIA,284,81,"3,83",969,"43,00",0,0,1,0,0,"85,19",137,92,45,"107,00","17,99","16,20","35,80","12,39","5,60",223,69,"4,54","2,27",2,"0,61","4,70","0,5","8,90",27,"97,00","42,6","12,4",163,185,1161,1,0,0,0,2,   CKD1-5-ND,0,43,52,170,"31,14","1,70","10,96","3,83",23,"85,19",0,"60,87",HT/RVD,1,ESRD,0,1,0,0,2,1,1,3,1,1,3,-27,
MIA,285,104,"10,35",368,"68,00",0,0,0,,0,"66,67",142,76,66,"98,00","23,57","25,88","47,12","15,21","8,35",135,551,"4,39","2,58","1,7","0,66","4,50","1,3","5,30",35,"3,50","2,5","11,2",233,282,850,1,0,0,0,2,   CKD1-5-ND,0,68,73,176,"35,45","1,76","4,16","10,35",18,"66,67",0,"60,87",HT/RVD,1,ESRD,0,1,0,0,2,0,0,0,0,1,2,-35,76
MIA,286,115,"3,17",1382,"49,00",1,0,1,0,0,"97,67",170,100,70,"123,33","25,28","22,04","58,96","18,40","6,88",,485,"5,42","2,26","2,4","0,66","3,00",1,"3,90",34,"0,40","3,3","16,7",431,211,1337,1,0,0,0,2,   CKD1-5-ND,0,49,81,179,"27,21","1,79","15,63","3,17",42,"97,67",0,"6,33",GN,1,ESRD,0,1,0,0,0,0,0,0,1,0,1,-34,
MIA,287,87,"3,73",845,"70,00",0,0,1,1,1,"51,85",171,85,86,"113,67","17,29","10,53","35,97","13,38","3,91",,37,"4,27","2,67","1,6","1,07","3,70","1,1","8,70",35,"4,40","3,5","12,8",352,193,1907,1,0,0,0,2,   CKD1-5-ND,0,70,"46,5",164,"22,64","1,64","9,56","3,73",14,"51,85",0,"60,87",HT/RVD,1,ESRD,0,1,0,0,3,0,1,2,0,1,2,-35,
MIA,288,107,"4,41",1058,"48,00",1,0,1,1,1,"55,81",155,97,58,"116,33","23,53","11,81","56,19","19,44","4,09",256,126,"8,25","2,75",3,"0,60","4,20","2,2","6,00",30,"14,00","6,5","8,5",94,162,1486,1,0,0,0,2,   CKD1-5-ND,0,48,68,170,"17,37","1,70","11,97","4,41",24,"55,81",0,"33,50",Oth,1,ESRD,0,1,0,0,3,1,1,3,1,1,3,-30,
MIA,289,112,"4,34",1017,"57,00",1,0,0,0,0,"104,65",160,100,60,"120,00","24,02","16,79","67,21","19,22","4,80",,326,"5,37","2,44","2,2","0,74","3,70",1,"5,90",31,"6,70","13,2",14,316,217,1510,1,0,0,0,2,   CKD1-5-ND,0,57,84,187,"19,99","1,87","11,50","4,34",45,"104,65",0,"7,07",Oth,1,ESRD,0,1,0,0,2,1,1,3,1,1,3,-31,
MIA,290,134,"9,30",402,"68,00",0,1,0,0,0,"59,26",157,90,67,"112,33","25,71","25,25","39,75","15,72","9,99",,541,"5,00","2,94","1,7","0,78","4,80","1,3","7,30",39,"1,00","3,7","7,4",497,202,1179,1,0,0,0,2,   CKD1-5-ND,0,68,65,159,"38,85","1,59","4,55","9,30",16,"59,26",1,"26,97",GN,1,ESRD,0,1,0,0,0,0,0,0,0,0,0,-39,
MIA,292,95,"4,81",918,"60,00",1,1,1,0,0,"69,77",178,89,89,"118,67","30,09","24,04","53,96","20,82","9,27",123,228,"4,62","2,31",2,"0,67","8,30","3,2","8,20",32,"2,70","4,8",14,252,226,1374,1,0,0,0,2,   CKD1-5-ND,0,60,78,161,"30,81","1,61","10,38","4,81",30,"69,77",0,"60,87",DM,1,ESRD,0,1,0,0,0,1,0,1,1,0,1,-32,1942
MIA,293,137,"12,17",349,"54,00",0,1,1,1,0,"74,07",153,67,86,"95,67","23,51","25,69","33,01","13,22","10,29",,134,"3,43","2,64","1,3","0,77","5,20","2,6","7,30",37,"6,50","16,9","9,6",54,231,1452,1,0,0,0,2,   CKD1-5-ND,0,54,"58,7",158,"43,77","1,58","3,95","12,17",20,"74,07",1,"45,63",DM,1,ESRD,0,1,0,0,2,0,1,2,0,1,2,-37,
MIA,294,102,"6,31",570,"63,00",0,0,0,0,0,"92,59",171,96,75,"121,00","24,19","21,93","41,17","15,79","8,41","84,8",97,"3,63","2,42","1,5","0,53","6,10","2,2","4,60",33,"1,20","4,2","13,2",53,233,1075,1,0,0,0,2,   CKD1-5-ND,0,63,"63,1","161,5","34,75","1,62","6,45","6,31",25,"92,59",0,"23,63",Oth,1,ESRD,0,1,0,0,0,1,0,1,1,0,1,-33,
MIA,295,115,"8,37",436,"69,00",0,0,0,0,0,"92,59",151,88,63,"109,00","27,04","31,22","48,78","16,49","10,55",162,221,"2,99","2,49","1,2","0,60","4,60","1,2","7,30",39,"2,50",3,"11,8",338,176,823,1,0,0,0,2,   CKD1-5-ND,0,69,80,172,"39,02","1,72","4,93","8,37",25,"92,59",0,"60,87",Oth,1,ESRD,0,1,0,0,0,0,0,0,0,0,0,-39,138
MIA,296,90,"3,59",946,"56,00",0,0,0,1,0,"96,30",164,75,89,"104,67","22,05","25,76","40,24","13,45","8,61",373,255,"6,58","2,63","2,5","0,50","9,80","3,9","12,40",32,"55,00","7,5","11,4",715,294,814,1,0,0,0,2,   CKD1-5-ND,0,56,66,173,"39,02","1,73","10,70","3,59",26,"96,30",1,"18,40",HT/RVD,1,ESRD,0,1,0,0,2,1,1,3,1,1,3,-32,1103
MIA,297,103,"6,60",674,"68,00",1,1,1,1,0,"61,63",168,83,85,"111,33","26,42","25,48","54,52","18,01","8,42",,353,"4,92","2,05","2,4","0,50","4,20","1,1","6,70",33,"3,90","7,3","14,7",176,203,1412,1,0,0,0,2,   CKD1-5-ND,0,68,80,174,"31,85","1,74","7,62","6,60","26,5","61,63",0,"60,87",DM,1,ESRD,0,1,0,0,2,1,0,1,1,1,3,-33,1118
MIA,298,102,"6,26",717,"65,00",1,1,0,1,0,"72,09",159,77,82,"104,33","24,78","23,68","59,32","17,71","7,07",142,65,"6,90","2,38","2,9","0,40","5,20","2,4","9,10",39,"4,20",5,"13,2",176,379,910,1,0,0,0,2,   CKD1-5-ND,0,65,83,183,"28,53","1,83","8,11","6,26",31,"72,09",0,"32,50",DM,1,ESRD,0,1,0,0,2,0,1,2,0,1,2,-39,
MIA,299,111,"11,69",427,"25,00",0,0,0,0,1,"48,15",120,55,65,"76,67","13,28","6,52","27,48","10,73","2,55",225,355,"4,41","2,45","1,8","0,80","4,60","1,1","5,60",45,"0,20","0,8","18,2",553,294,939,1,0,0,0,2,   CKD1-5-ND,0,25,34,160,"19,17","1,60","4,83","11,69",13,"48,15",0,"32,40",Oth,1,ESRD,0,1,0,0,1,0,0,0,0,0,0,-45,
MIA,300,109,"6,50",597,"51,00",0,1,0,1,0,"88,89",122,68,54,"86,00","30,45","41,58","46,42","16,06","14,39",226,445,"4,88","2,44",2,"0,61","3,10","1,5","10,50",33,"2,60","6,3",15,111,221,1183,1,0,0,0,2,   CKD1-5-ND,0,51,88,170,"47,25","1,70","6,75","6,50",24,"88,89",0,"44,63",DM,1,ESRD,0,1,0,0,0,1,0,1,1,0,1,-33,3386
MIA,301,109,"3,32",993,"59,00",0,0,1,1,1,,176,102,74,"126,67","19,29","16,49","33,51","12,93","6,36",,19,"5,54","2,77",2,"1,31","6,10","2,2","8,70",34,"17,00","22,8","20,2",367,270,2767,1,0,0,0,2,   CKD1-5-ND,0,59,50,161,"32,98","1,61","11,23","3,32",,,1,"3,90",HT/RVD,1,ESRD,0,1,0,0,3,0,1,2,1,1,3,-34,
MIA,303,112,"8,46",606,"51,00",1,1,1,1,0,"97,67",128,73,55,"91,33","21,29","13,93","46,87","16,41","4,88",,162,"4,84","2,42",2,"0,32","3,30","0,5","9,70",36,"14,00","4,7","12,3",224,234,1030,1,0,0,0,2,   CKD1-5-ND,0,51,"60,8",169,"22,92","1,69","6,86","8,46",42,"97,67",0,"42,23",DM,1,ESRD,0,1,0,0,2,0,1,2,0,1,2,-36,
MIA,304,136,"10,24",380,"64,00",0,0,0,1,1,"37,04",142,88,54,"106,00","18,03","13,10","35,40","13,16","4,87",,189,"3,38","2,6","1,3","0,81","6,30","1,1","7,30",33,"1,80","7,1","18,3",472,312,1676,1,0,0,0,2,   CKD1-5-ND,0,64,"48,5",164,"27,01","1,64","4,30","10,24",10,"37,04",1,"8,23",HT/RVD,1,ESRD,0,1,0,0,1,1,0,1,1,0,1,-33,1458
MIA,305,121,"5,89",600,"64,00",0,0,0,1,0,"100,00",116,74,42,"88,00","25,24","25,78","37,22","14,91","10,33",227,166,"2,87","2,87",1,"0,50","4,70","2,2","13,50",36,"3,90",7,"14,4",641,328,1083,1,0,0,0,2,   CKD1-5-ND,0,64,63,158,"40,91","1,58","6,79","5,89",27,"100,00",0,"41,90",HT/RVD,1,ESRD,0,1,0,0,2,0,0,0,0,1,2,-36,
MIA,307,93,"5,18",1015,"32,00",1,1,0,1,0,"60,47",148,88,60,"108,00","25,50","20,61","58,39","18,85","6,65","61,5",835,"6,88","2,22","3,1","0,39","3,80","1,07","9,20",21,"8,40","7,2",14,273,198,1469,1,0,0,0,2,   CKD1-5-ND,0,32,79,176,"26,09","1,76","11,48","5,18",26,"60,47",1,"20,80",DM,1,ESRD,0,1,0,0,2,1,1,3,1,1,3,-21,
MIA,308,118,"5,47",849,"55,00",1,1,0,1,0,"106,98",186,105,81,"132,00","21,70","16,80","59,10","16,90","4,80",,33,"4,48","2,36","1,9","0,56","4,30","0,67","3,60",29,"1,10","6,7","21,1",172,274,2264,1,0,0,0,2,   CKD1-5-ND,0,55,"75,9",187,"22,13","1,87","9,60","5,47",46,"106,98",0,"11,93",DM,1,ESRD,0,1,0,0,0,1,0,1,1,0,1,-29,1095
MIA,309,105,"5,67",890,"42,00",1,0,0,,0,"51,16",140,80,60,"100,00","25,36","20,86","63,14","19,06","6,30",434,115,"8,42","2,55","3,3","0,51","4,40","2,5","4,80",37,"3,00","6,9","19,9",169,232,1895,1,0,0,0,2,   CKD1-5-ND,0,42,84,182,"24,83","1,82","10,07","5,67",22,"51,16",0,"28,50",HT/RVD,1,ESRD,0,1,0,0,0,0,0,0,0,0,0,-37,
MIA,310,95,"5,07",873,"61,00",1,1,1,1,0,"65,12",142,71,71,"94,67","32,53","32,99","61,01","21,11","11,42",105,286,"4,26","2,24","1,9","0,95","3,30","1,1","7,70",38,"3,40","5,6","14,5",684,214,1445,1,0,0,0,2,   CKD1-5-ND,0,61,94,170,"35,10","1,70","9,88","5,07",28,"65,12",0,"60,87",DM,1,ESRD,0,1,0,0,2,0,0,0,0,1,2,-38,
MIA,311,164,"5,36",1034,"24,00",1,0,0,0,0,"104,65",150,95,55,"113,33","18,70","5,32","61,48","17,21","1,49",,226,"5,77","2,22","2,6","0,66","3,80","2,7","8,70",40,"2,50","5,1","11,9",126,159,1318,1,0,0,0,2,   CKD1-5-ND,0,24,"66,8",189,"7,96","1,89","11,70","5,36",45,"104,65",0,"2,50",Oth,1,ESRD,0,1,0,0,0,0,0,0,0,0,0,-40,
MIA,312,99,"5,74",770,"65,00",1,1,1,1,0,"58,14",158,79,79,"105,33","22,32","20,71","55,69","16,27","6,05",111,138,"5,65","2,69","2,1","0,86","3,10","1,8","9,50",36,"17,00","15,1","11,3",143,186,891,1,0,0,0,2,   CKD1-5-ND,0,65,"76,4",185,"27,11","1,85","8,71","5,74",25,"58,14",1,"31,43",HT/RVD,1,ESRD,0,1,0,0,2,0,1,2,0,1,2,-36,
MIA,313,114,"3,68",1000,"43,00",0,1,0,1,0,"81,48",130,89,41,"102,67","22,71","21,40","38,20","14,56","8,15","71,5",158,"6,32","2,34","2,7","0,28","6,90","1,1","9,10",26,"0,70","2,4","5,7",124,197,1448,1,0,0,0,3,   CKD1-5-ND,0,43,"59,6",162,"35,90","1,62","11,31","3,68",22,"81,48",0,"16,23",HT/RVD,1,ESRD,0,0,1,0,0,1,0,1,1,0,1,-26,1082
MIA,314,112,"4,89",696,"65,00",0,1,1,1,0,"118,52",139,89,50,"105,67","29,80","31,53","42,87","17,17","12,63",94,151,"4,15","2,44","1,7","1,22","4,00","1,7","9,60",33,"7,60","15,8",17,918,204,1107,1,0,0,0,3,   CKD1-5-ND,0,65,"74,4",158,"42,38","1,58","7,87","4,89",32,"118,52",0,"37,73",DM,1,ESRD,0,0,1,0,2,1,1,3,1,1,3,-33,
MIA,315,95,"6,53",660,"33,00",0,1,0,0,0,"140,74",156,101,55,"119,33","22,66","22,18","48,82","15,58","7,08",150,119,"4,60","2,3",2,"0,61","3,80","0,5","6,20",28,"0,20","3,3","12,5",71,187,1273,1,0,0,0,3,   CKD1-5-ND,0,33,71,177,"31,25","1,77","7,47","6,53",38,"140,74",0,"37,73",DM,1,ESRD,0,0,1,0,0,1,0,1,1,0,1,-28,
MIA,316,90,"3,39",1205,"63,00",1,0,1,1,0,"76,74",156,93,63,"114,00","35,80","42,94","73,06","22,55","13,25","93,9",358,"4,79","1,65","2,9",,"3,00","3,5","6,60",35,"5,80","14,4","12,9",555,201,1485,1,0,0,0,3,   CKD1-5-ND,0,63,116,180,"37,02","1,80","13,63","3,39",33,"76,74",0,"60,87",Oth,1,ESRD,0,0,1,0,2,0,1,2,0,1,2,-35,
MIA,317,98,"3,06",1472,"43,00",1,0,0,0,0,"113,95",136,80,56,"98,67","28,41","22,30","64,70","21,13","7,28",,228,"7,32","2,36","3,1",,"4,40","3,7","9,80",37,"5,00","7,5",16,1068,153,1333,1,0,0,0,3,   CKD1-5-ND,0,43,87,175,"25,63","1,75","16,65","3,06",49,"113,95",0,"11,13",HT/RVD,1,ESRD,0,0,1,0,2,0,1,2,0,1,2,-37,1331
MIA,318,111,"8,15",753,"19,00",1,0,0,1,0,"100,00",146,88,58,"107,33","20,08","4,29","51,71","18,54","1,54",257,147,"5,77","2,22","2,6",,"2,80","1,2","9,90",40,"2,10","8,2","23,4",352,155,1480,1,0,0,0,3,   CKD1-5-ND,0,19,56,167,"7,67","1,67","8,52","8,15",43,"100,00",0,"15,07",Oth,1,ESRD,0,0,1,0,0,0,0,0,0,0,0,-40,761
MIA,319,110,"7,15",645,"24,00",0,0,0,0,0,"81,48",127,70,57,"89,00","25,18","18,53","41,97","17,47","7,71",,130,"4,16","2,6","1,6",,"4,50","1,3","5,00",42,"0,70","3,7","18,6",463,185,943,1,0,0,0,3,   CKD1-5-ND,0,24,"60,5",155,"30,62","1,55","7,30","7,15",22,"81,48",0,"1,10",Oth,1,ESRD,0,0,1,0,0,0,0,0,0,0,0,-42,1981
MIA,320,133,"3,49",1359,"38,00",1,0,0,0,0,"81,40",145,95,50,"111,67","19,32","14,30","49,70","15,00","4,32",,30,"8,47","2,92","2,9",,"6,30","6,1","8,70",46,"0,30","6,5","21,3",401,273,2132,1,0,0,0,3,   CKD1-5-ND,0,38,64,182,"22,35","1,82","15,37","3,49",35,"81,40",0,"6,03",GN,1,ESRD,0,0,1,0,0,0,0,0,0,0,0,-46,1760
MIA,322,100,"9,93",481,"68,00",1,0,0,0,0,"72,09",156,92,64,"113,33","22,38","17,95","48,25","16,31","6,07",,208,"3,32","2,37","1,4",,"4,80","2,8","5,60",33,"2,50","6,8","12,1",374,165,980,1,0,0,0,3,   CKD1-5-ND,0,68,"66,2",172,"27,11","1,72","5,44","9,93",31,"72,09",1,"16,03",HT/RVD,1,ESRD,0,0,1,0,0,1,0,1,1,0,1,-33,
MIA,323,97,"3,02",1221,"37,00",0,0,0,0,0,"107,41",145,98,47,"113,67","23,69","21,58","42,52","15,71","7,97",126,297,"10,53","2,29","4,6",,"4,20","1,6","6,80",26,"2,70","9,4","16,1",325,161,1635,1,0,0,0,3,   CKD1-5-ND,0,37,"64,1","164,5","33,67","1,65","13,81","3,02",29,"107,41",0,"21,63",GN,1,ESRD,0,0,1,0,0,1,0,1,1,0,1,-26,4209
MIA,324,108,"6,19",724,"65,00",1,0,0,0,0,"58,14",140,95,45,"110,00","25,43","15,76","60,34","20,16","5,27","83,3",354,"3,15","2,25","1,4",,"4,30",1,"6,10",35,"7,50","4,94",,312,284,1706,1,0,0,0,3,   CKD1-5-ND,0,65,"76,1",173,"20,71","1,73","8,19","6,19",25,"58,14",0,"60,87",GN,1,ESRD,0,0,1,0,2,0,1,2,0,1,2,-35,847
MIA,326,120,"4,39",1008,"57,00",1,0,0,0,0,"60,47",175,110,65,"131,67","22,57",,,,,200,100,"3,25","2,32","1,4",,"5,10",1,"6,10",38,"9,10","13,2","14,6",414,184,1598,1,0,0,0,3,   CKD1-5-ND,0,57,"76,4",184,,"1,84","11,40","4,39",26,"60,47",0,"16,27",Oth,1,ESRD,0,0,1,0,2,0,1,2,0,1,2,-38,2267
MIA,327,130,"9,28",447,"50,00",0,0,0,0,0,"92,59",130,87,43,"101,33","19,56","15,50","31,50","13,11","6,45",,107,"3,29","2,35","1,4",,"0,20","0,8","5,00",47,"0,60","1,5","11,5",286,189,1153,1,0,0,0,3,   CKD1-5-ND,0,50,47,155,"32,98","1,55","5,06","9,28",25,"92,59",0,"10,27",Oth,1,ESRD,0,0,1,0,0,0,0,0,0,0,0,-47,92
MIA,328,100,"10,01",540,"47,00",1,0,0,1,0,"139,53",131,71,60,"91,00","27,22","26,33","61,87","19,10","8,13",119,357,"4,12","2,06",2,,"5,40","3,9","7,70",31,"1,40","6,3",15,390,168,929,1,0,0,0,3,   CKD1-5-ND,0,47,"88,2",180,"29,85","1,80","6,11","10,01",60,"139,53",0,"60,87",HT/RVD,1,ESRD,0,0,1,0,0,1,0,1,1,0,1,-31,1255
MIA,329,83,"5,57",780,"67,00",1,1,1,1,0,"65,12",129,72,57,"91,00","31,25","43,83","70,17","19,23","12,02",129,272,"5,82","1,94",3,,"2,40","0,7","6,10",32,"23,00","14,8","25,2",463,238,2491,1,0,0,0,3,   CKD1-5-ND,0,67,114,191,"38,45","1,91","8,82","5,57",28,"65,12",1,"43,73",DM,1,ESRD,0,0,1,0,2,1,1,3,1,1,3,-32,
MIA,330,92,"3,97",1044,"65,00",1,0,0,1,0,"97,67",157,110,47,"125,67","24,00","14,75","64,75","19,55","4,45",,68,"5,98","2,39","2,5",,"4,80",1,"5,20",31,"3,30","8,7","28,5",870,186,1753,1,0,0,0,3,   CKD1-5-ND,0,65,"79,5",182,"18,56","1,82","11,81","3,97",42,"97,67",0,"11,93",HT/RVD,1,ESRD,0,0,1,0,2,1,0,1,1,1,3,-31,3755
MIA,331,117,"3,81",955,"46,00",0,0,0,0,1,"70,37",120,79,41,"92,67","31,63","31,08","44,92","18,70","12,94",211,15,"3,39","2,61","1,3",,"5,10","2,7","7,50",43,"1,90",5,,278,221,1328,1,0,0,0,3,   CKD1-5-ND,0,46,76,155,"40,89","1,55","10,80","3,81",19,"70,37",0,"28,40",HT/RVD,1,ESRD,0,0,1,0,1,0,0,0,0,0,0,-43,819
MIA,333,100,"5,92",652,"49,00",0,1,0,0,0,"51,85",174,80,94,"111,33","31,02","33,09","48,31","18,41","12,61",,431,"4,58","1,83","2,5",,"4,20","1,7","10,00",29,"14,00","34,3","34,9",123,498,4085,1,0,0,0,3,   CKD1-5-ND,0,49,"81,4",162,"40,66","1,62","7,38","5,92",14,"51,85",1,"38,00",DM,1,ESRD,0,0,1,0,2,1,1,3,1,1,3,-29,2177
MIA,334,104,"6,88",808,"31,00",1,0,0,0,0,"116,28",130,85,45,"100,00","28,65","15,61","62,39","22,92","5,73",238,125,"7,03","2,81","2,5",,"4,40","1,2","8,50",40,"1,00","2,11",14,70,,,1,0,0,0,3,   CKD1-5-ND,0,31,78,165,"20,01","1,65","9,14","6,88",50,"116,28",0,"27,90",HT/RVD,1,ESRD,0,0,1,0,0,0,0,0,0,0,0,-40,4487
MIA,335,121,"8,97",591,"47,00",1,0,0,0,1,"90,70",166,100,66,"122,00","25,48","15,93","75,07","21,01","4,46",242,853,"7,22","3,01","2,4",,"3,40","1,2","7,60",32,"12,00","8,2","17,1",333,,,1,0,0,0,3,   CKD1-5-ND,0,47,91,189,"17,51","1,89","6,69","8,97",39,"90,70",0,"16,77",Oth,1,ESRD,0,0,1,0,3,1,1,3,1,1,3,-32,900
MIA,336,95,"5,83",716,"35,00",0,0,0,0,0,"129,63",139,97,42,"111,00","19,08",,,,,,185,"5,08","2,21","2,3",,"4,30","0,6","5,90",30,"0,50","1,7",12,140,,,1,0,0,0,3,   CKD1-5-ND,0,35,"50,7",163,,"1,63","8,10","5,83",35,"129,63",0,"12,33",GN,1,ESRD,0,0,1,0,0,1,0,1,1,0,1,-30,3037
MIA,337,98,"11,42",462,"55,00",1,1,1,1,1,"65,12",111,72,39,"85,00","28,73","27,43","61,57","19,88","8,85",,210,"3,17","2,44","1,3",,"3,90","2,8","6,10",29,"21,00","19,2","26,7",582,,,1,0,0,0,3,   CKD1-5-ND,0,55,89,176,"30,81","1,76","5,23","11,42",28,"65,12",1,"23,27",DM,1,ESRD,0,0,1,0,3,1,1,3,1,1,3,-29,1815
MIA,338,96,"6,83",531,"64,00",0,1,1,0,0,"59,26",128,59,69,"82,00","30,30","30,93","49,07","18,58","11,71",,258,"4,83","2,3","2,1",,"4,80","1,8","9,10",30,"29,00","16,8","21,9",598,,,1,0,0,0,3,   CKD1-5-ND,0,64,80,"162,5","38,67","1,63","6,01","6,83",16,"59,26",1,"10,77",DM,1,ESRD,0,0,1,0,2,1,1,3,1,1,3,-30,593
MIA,339,105,"3,42",952,"62,00",0,0,0,0,0,"85,19",178,93,85,"121,33","25,15","24,36","37,64","15,27","9,88",162,270,"5,43","2,36","2,3",,"7,80","3,4","11,70",35,"2,60","5,2","18,3",643,,,1,0,0,0,3,   CKD1-5-ND,0,62,62,157,"39,28","1,57","10,77","3,42",23,"85,19",0,"16,83",HT/RVD,1,ESRD,0,0,1,0,0,0,0,0,0,0,0,-35,1623
MIA,340,108,"5,40",943,"39,00",1,1,0,1,0,"81,40",165,85,80,"111,67","23,67","12,57","53,43","19,16","4,51",309,395,"5,81","1,76","3,3",,"4,50","0,9","11,50",28,"1,10",9,"14,2",112,,,1,0,0,0,3,   CKD1-5-ND,0,39,66,167,"19,04","1,67","10,67","5,40",35,"81,40",0,"16,77",DM,1,ESRD,0,0,1,0,0,1,0,1,1,0,1,-28,6259
MIA,341,107,"8,63",566,"60,00",1,1,1,1,0,"67,44",153,73,80,"99,67","26,78","26,82","57,08","18,22","8,56",,95,"3,84","2,74","1,4",,"4,70","1,5","7,40",35,"4,10","8,6","29,2",613,,,1,0,0,0,3,   CKD1-5-ND,0,60,"83,9",177,"31,96","1,77","6,40","8,63",29,"67,44",0,"60,87",DM,1,ESRD,0,0,1,0,2,0,1,2,0,1,2,-35,1557
MIA,342,116,"7,50",610,"67,00",1,0,1,0,0,"58,14",168,102,66,"124,00","26,81","29,94","73,06","19,02","7,79",,96,"4,73","2,15","2,2",,"3,40","1,6","5,40",33,"2,60",12,"28,1",376,,,1,0,0,0,3,   CKD1-5-ND,0,67,103,196,"29,06","1,96","6,90","7,50",25,"58,14",0,"60,87",Oth,1,ESRD,0,0,1,0,0,1,0,1,1,0,1,-33,2468
MIA,343,95,"3,72",894,"61,00",0,0,0,0,0,"66,67",126,68,58,"87,33","30,31","34,59","43,01","16,80","13,51",,372,"6,55","2,62","2,5",,"3,70","1,9","12,80",34,"13,00","8,8",,1236,,,1,0,0,0,3,   CKD1-5-ND,0,61,"77,6",160,"44,57","1,60","10,11","3,72",18,"66,67",1,"43,43",GN,1,ESRD,0,0,1,0,2,0,1,2,1,1,3,-34,374
MIA,344,89,"7,71",475,"66,00",0,0,1,0,1,"100,00",145,83,62,"103,67","23,94","22,90","41,50","15,43","8,51",,306,"3,93","1,71","2,3",,"5,50","1,4","3,80",35,"7,60","4,9","18,4",392,,,1,0,0,0,3,   CKD1-5-ND,0,66,"64,4",164,"35,56","1,64","5,37","7,71",27,"100,00",0,"53,30",GN,1,ESRD,0,0,1,0,3,0,1,2,0,1,2,-35,913
MIA,346,106,"5,71",792,"61,00",1,0,0,1,1,"62,79",157,89,68,"111,67","25,93","18,75","58,85","19,66","6,27",236,269,"4,08","2,4","1,7",,"7,70",2,"8,90",29,"11,00","3,6",,163,,,1,0,0,0,3,   CKD1-5-ND,0,61,"77,6",173,"24,17","1,73","8,96","5,71",27,"62,79",0,"18,70",HT/RVD,1,ESRD,0,0,1,0,3,1,1,3,1,1,3,-29,3101
MIA,347,126,"4,89",742,"54,00",0,0,1,0,0,"100,00",155,100,55,"118,33","29,99","31,95","37,35","16,16","13,83",192,126,"2,26","2,4","0,94",,"4,30",2,"3,70",32,"2,40",2,"18,5",324,,,1,0,0,0,3,   CKD1-5-ND,0,54,"69,3",152,"46,11","1,52","8,39","4,89",27,"100,00",0,"60,87",HT/RVD,1,ESRD,0,0,1,0,0,1,0,1,1,0,1,-32,931
MIA,348,95,"5,04",914,"54,00",1,0,1,0,0,"75,58",154,101,53,"118,67","22,00","15,60","54,90","17,13","4,87",178,143,"4,56","2,4","1,9",,"4,00","0,89","2,80",40,"0,60","92,8",,163,,,1,0,0,0,3,   CKD1-5-ND,0,54,"70,5",179,"22,13","1,79","10,34","5,04","32,5","75,58",0,"21,60",HT/RVD,1,ESRD,0,0,1,0,0,0,0,0,0,0,0,-40,451
MIA,349,110,"8,31",554,"69,00",1,1,1,1,1,"53,49",139,86,53,"103,67","20,58","11,74","49,86","16,66","3,92",,182,"3,68","2,3","1,6",,"2,90","1,9","8,30",27,"104,00","35,1",,523,,,1,0,0,0,3,   CKD1-5-ND,0,69,"61,6",173,"19,05","1,73","6,27","8,31",23,"53,49",0,"60,87",HT/RVD,1,ESRD,0,0,1,0,3,1,1,3,1,1,3,-27,
MIA,350,109,"5,84",663,"48,00",0,0,0,1,0,"100,00",135,72,63,"93,00","21,91","22,78","48,22","14,88","7,03",,98,"4,64","2,32",2,,"3,90","0,9","6,10",41,"0,60","4,5","11,3",324,,,1,0,0,0,3,   CKD1-5-ND,0,48,71,180,"32,09","1,80","7,50","5,84",27,"100,00",0,"27,23",Oth,1,ESRD,0,0,1,0,0,0,0,0,0,0,0,-41,150
MIA,351,84,"2,71",1421,"26,00",0,0,0,0,0,"122,22",160,92,68,"114,67","22,49","8,29","50,01","19,29","3,20",457,757,"3,60","1,8",2,,"3,80","0,4","3,10",35,"0,30","1,8","13,8",753,,,1,0,0,0,3,   CKD1-5-ND,0,26,"58,3",161,"14,22","1,61","16,07","2,71",33,"122,22",0,"14,17",Oth,1,ESRD,0,0,1,0,0,0,0,0,0,0,0,-35,3251
MIA,353,118,"8,45",569,"62,00",1,0,1,1,0,"90,70",,,,,"21,47","15,03","51,47","16,62","4,85",305,145,"3,08","2,37","1,3",,"4,00","1,5","6,60",33,"1,30","3,4","15,1",746,,,1,0,0,0,3,   CKD1-5-ND,0,62,"66,5",176,"22,61","1,76","6,44","8,45",39,"90,70",0,"60,87",HT/RVD,1,ESRD,0,0,1,0,0,1,0,1,1,0,1,-33,1938
MIA,354,86,"3,32",1022,"54,00",0,0,1,1,0,"144,44",109,70,39,"83,00","21,49","17,36","48,44","15,82","5,67",,46,"6,85","2,74","2,5",,"4,20","1,2","8,60",32,"11,00","6,2","24,5",83,,,1,0,0,0,3,   CKD1-5-ND,0,54,"65,8",175,"26,38","1,75","11,56","3,32",39,"144,44",1,"1,30",GN,1,ESRD,0,0,1,0,2,1,1,3,1,1,3,-32,178
MIA,355,98,"5,95",752,"64,00",1,1,1,1,0,"72,09",154,82,72,"106,00","34,19","46,36","70,64","20,64","13,55",319,182,"3,30","2,2","1,5",,"2,90","1,7","7,70",28,"16,00","10,5","20,2",120,,,1,0,0,0,3,   CKD1-5-ND,0,64,117,185,"39,63","1,85","8,51","5,95",31,"72,09",0,"60,87",DM,1,ESRD,0,0,1,0,2,1,1,3,1,1,3,-28,3284
MIA,356,101,"10,33",505,"54,00",1,0,0,1,1,"100,00",124,85,39,"98,00","25,60","13,53","64,87","21,18","4,42",184,215,"2,43","1,87","1,3",,"2,70","1,7","4,10",34,"10,00","9,5","24,7",468,,,1,0,0,0,3,   CKD1-5-ND,0,54,"78,4",175,"17,26","1,75","5,71","10,33",43,"100,00",0,"41,03",HT/RVD,1,ESRD,0,0,1,0,3,0,1,2,1,1,3,-34,146
MIA,357,98,"4,88",896,"62,00",1,1,1,1,0,"93,02",165,84,81,"111,00","29,85","36,13","69,37","19,63","10,22",,259,"5,64","2,17","2,6",,"4,00","1,5","7,30",38,"7,00","8,1","26,8",1320,,,1,0,0,0,3,   CKD1-5-ND,0,62,"105,5",188,"34,25","1,88","10,14","4,88",40,"93,02",1,"6,83",DM,1,ESRD,0,0,1,0,2,0,1,2,0,1,2,-38,4292
MIA,358,100,"6,91",704,"54,00",1,0,0,1,0,"55,81",142,76,66,"98,00","23,03","20,63","44,37","15,72","7,31",294,48,"4,54","2,67","1,7",,"4,40","1,6","9,10",36,"9,20","4,6","19,5",213,,,1,0,0,0,3,   CKD1-5-ND,0,54,65,168,"31,74","1,68","7,96","6,91",24,"55,81",0,"26,13",HT/RVD,1,ESRD,0,0,1,0,2,0,1,2,0,1,2,-36,1969
MIA,359,115,"9,42",612,"34,00",1,0,0,0,0,"132,56",,,,,"26,06",,,,,,,,,,,,,"9,90",36,"9,00","1,95",20,,,,1,0,0,0,3,   CKD1-5-ND,0,34,78,173,,"1,73","6,92","9,42",57,"132,56",0,"41,80",GN,1,ESRD,0,0,1,0,2,0,1,2,0,1,2,-36,6626
MIA,360,91,"7,17",781,"31,00",1,1,0,0,0,"93,02",151,89,62,"109,67","20,82","13,13","53,57","16,72","4,10",104,181,"5,29","2,3","2,3",,"3,80","0,97","9,30",28,"8,30","7,1",13,176,,,1,0,0,0,3,   CKD1-5-ND,0,31,"66,7",179,"19,69","1,79","8,83","7,17",40,"93,02",0,"24,90",DM,1,ESRD,0,0,1,0,2,1,1,3,1,1,3,-28,7858
MIA,361,102,"8,73",538,"67,00",1,0,1,1,1,"37,21",147,80,67,"102,33","18,60","18,60","39,00","12,59","6,00",,138,"3,64","2,8","1,3",,"5,70","2,2","10,00",39,"9,20","3,9","12,1",1126,,,1,0,0,0,3,   CKD1-5-ND,0,67,"57,6",176,"32,29","1,76","6,09","8,73",16,"37,21",1,"9,83",HT/RVD,1,ESRD,0,0,1,0,3,0,1,2,0,1,2,-39,440
MIA,362,115,"7,08",655,"63,00",1,1,1,1,1,"65,12",124,73,51,"90,00","22,75","18,22","55,48","17,12","5,62",101,72,"5,00","2,5",2,,"3,60","1,9","0,38",26,"21,10","22,3",75,652,,,1,0,0,0,3,   CKD1-5-ND,0,63,"73,7",180,"24,72","1,80","7,41","7,08",28,"65,12",0,"60,87",GN,1,ESRD,0,0,1,0,3,1,1,3,1,1,3,-26,1215
MIA,363,92,"4,76",864,"72,00",1,1,1,1,0,"103,49",120,62,58,"81,33","28,03","25,37","64,43","20,11","7,92",,794,"5,65","2,69","2,1",,"2,10","1,8","13,50",30,"25,50","9,1","18,8",222,,,1,0,0,0,3,   CKD1-5-ND,0,72,"89,8",179,"28,25","1,79","9,77","4,76","44,5","103,49",1,"7,00",DM,1,ESRD,0,0,1,0,2,1,1,3,1,1,3,-30,2467
MIA,364,104,"13,17",383,"67,00",1,1,1,1,0,"67,44",119,65,54,"83,00","23,53","21,35","46,65","16,14","7,39",,158,"3,64","2,02","1,8",,"4,20","5,7","6,20",34,"0,20","5,2","8,19",218,,,1,0,0,0,3,   CKD1-5-ND,0,67,68,170,"31,40","1,70","4,33","13,17",29,"67,44",0,"60,87",DM,1,ESRD,0,0,1,0,0,0,0,0,1,0,1,-34,27
MIA,366,106,"3,86",898,"55,00",0,1,0,1,1,"62,96",120,80,40,"93,33","21,45","20,86","54,14","15,48","5,97","49,8",381,"4,01","2,11","1,9",,"5,20","1,4","8,00",25,"1,80","27,6","17,7",341,,,1,0,0,0,3,   CKD1-5-ND,0,55,75,187,"27,82","1,87","10,16","3,86",17,"62,96",1,"18,23",DM,1,ESRD,0,0,1,0,1,1,0,1,1,0,1,-25,4695
MIA,367,97,"9,79",475,"32,00",0,0,0,0,0,"81,48",117,71,46,"86,33","23,55","16,99","41,81","16,75","6,80",414,92,"4,73","2,63","1,8",,"4,60","1,6","9,00",40,"4,10","2,5","13,2",602,,,1,0,0,0,3,   CKD1-5-ND,0,32,"58,8",158,"28,89","1,58","5,37","9,79",22,"81,48",0,"15,77",Oth,1,ESRD,0,0,1,0,2,0,1,2,0,1,2,-40,1475
MIA,368,103,"5,25",1005,"32,00",1,0,0,0,0,"106,98",138,87,51,"104,00","30,08","26,92","62,08","20,98","9,10","49,5",281,"6,29","2,17","2,9",,"4,80","3,7","18,70",29,"9,30","10,3","22,7",308,,,1,0,0,0,3,   CKD1-5-ND,0,32,89,172,"30,25","1,72","11,37","5,25",46,"106,98",0,"15,83",GN,1,ESRD,0,0,1,0,2,1,1,3,1,1,3,-29,5985
MIA,369,85,"4,20",1064,"54,00",1,0,1,1,1,"34,88",195,95,100,"128,33","31,14","31,08","58,92","20,39","10,75",,408,"3,78","2,1","1,8",,"4,80","0,86","6,10",28,"27,90","16,2",,523,,,1,0,0,0,3,   CKD1-5-ND,0,54,90,170,"34,53","1,70","12,04","4,20",15,"34,88",1,"13,17",HT/RVD,1,ESRD,0,0,1,0,3,1,1,3,1,1,3,-28,4095
MIA,370,94,"5,40",942,"39,00",1,1,0,1,0,"100,00",160,109,51,"126,00","22,57","11,18","58,72","18,96","3,61",157,271,"3,33","1,85","1,8",,"4,00","2,3","11,50",27,"4,90","8,3","18,1",112,,,1,0,0,0,3,   CKD1-5-ND,0,39,"69,9",176,"16,00","1,76","10,66","5,40",43,"100,00",0,"13,80",DM,1,ESRD,0,0,1,0,2,1,1,3,1,1,3,-27,8004
MIA,371,109,"5,86",803,"55,00",1,0,1,1,1,"65,12",130,83,47,"98,67","19,29","14,09","54,81","15,35","3,94",320,21,"4,02","2,51","1,6",,"3,10","2,6","11,40",33,"13,00","14,9",12,1041,,,1,0,0,0,3,   CKD1-5-ND,0,55,"68,9",189,"20,44","1,89","9,08","5,86",28,"65,12",1,"14,70",GN,1,ESRD,0,0,1,0,3,1,1,3,1,1,3,-33,341
MIA,372,78,"5,96",699,"36,00",0,0,0,,1,"74,07",120,63,57,"82,00","23,11","21,39","44,61","15,62","7,49",,574,"1,52","2,53","0,6",,"3,70","2,1","7,70",34,"24,90","5,2","30,5",274,,,1,0,0,0,3,   CKD1-5-ND,0,36,66,169,"32,42","1,69","7,91","5,96",20,"74,07",0,"57,33",Oth,1,ESRD,0,0,1,0,3,0,1,2,1,1,3,-34,
MIA,373,112,"6,72",759,"45,00",1,1,1,0,1,"83,72",,,,,"20,48","9,83","56,17","17,43","3,05",,2010,"7,01","2,19","3,2",,"4,40","1,6","9,30",26,"8,40","15,6","19,6",147,,,1,0,0,0,3,   CKD1-5-ND,0,45,66,"179,5","14,89","1,80","8,59","6,72",36,"83,72",0,"43,40",DM,1,ESRD,0,0,1,0,3,1,1,3,1,1,3,-26,13193
MIA,374,98,"4,92",1072,"30,00",1,0,0,,0,"148,84",,,,,"23,96","11,71","70,29","20,54","3,42",,1190,"5,43","2,17","2,5",,"3,80","1,6","6,90",34,"0,37","1,7","14,5",97,,,1,0,0,0,3,   CKD1-5-ND,0,30,82,185,"14,29","1,85","12,13","4,92",64,"148,84",0,"8,10",Oth,1,ESRD,0,0,1,0,0,0,0,0,1,0,1,-34,2629
MIA,375,110,"4,47",909,"72,00",1,1,1,,1,"60,47",163,79,84,"107,00","20,68","15,85","51,15","15,79","4,89",,72,"3,84","2,56","1,5",,"5,20","1,6","11,60",35,"5,40","11,4",27,210,,,1,0,0,0,3,   CKD1-5-ND,0,72,67,180,"23,66","1,80","10,28","4,47",26,"60,47",1,"22,73",DM,1,ESRD,0,0,1,0,3,0,1,2,0,1,2,-35,
MIA,376,95,"6,33",694,"69,00",1,1,1,,0,"60,47",175,79,96,"111,00","28,41","30,73","55,27","18,26","10,15",,810,"2,48","1,91","1,3",,"2,20","1,8","9,80",26,"8,80","10,5","24,2",263,,,1,0,0,0,3,   CKD1-5-ND,0,69,86,174,"35,73","1,74","7,85","6,33",26,"60,47",1,"5,33",DM,1,ESRD,0,0,1,0,2,1,1,3,1,1,3,-26,4688
MIA,377,120,"12,67",412,"60,00",1,1,1,,0,"60,47",141,83,58,"102,33","23,26","18,66","50,94","17,02","6,23",,71,"4,36","2,42","1,8",,"4,50","0,8","7,40",33,"9,10","15,6","13,8",36,,,1,0,0,0,3,   CKD1-5-ND,0,60,"69,6",173,"26,81","1,73","4,66","12,67",26,"60,47",1,"7,40",DM,1,ESRD,0,0,1,0,2,1,1,3,1,1,3,-33,2327
MIA,378,116,"9,20",546,"57,00",1,0,1,,0,"60,47",150,85,65,"106,67","28,03",,,,,,326,"4,58","2,29",2,,"4,80","1,5","7,70",34,"9,80","8,9","16,7",148,,,1,0,0,0,3,   CKD1-5-ND,0,57,81,170,,"1,70","6,18","9,20",26,"60,47",0,"26,93",Oth,1,ESRD,0,0,1,0,2,0,1,2,1,1,3,-34,804
MIA,379,127,"2,13",1468,"55,00",0,0,0,1,0,"92,59",171,90,81,"117,00","20,14","19,23","32,97","12,72","7,42",286,265,"6,93","2,39","2,9",,"5,80","2,3","5,90",36,"9,30","6,7","33,8",1377,,,1,0,0,0,3,   CKD1-5-ND,0,55,"52,2",161,"36,84","1,61","16,61","2,13",25,"92,59",0,"18,00",HT/RVD,1,ESRD,0,0,1,0,2,0,1,2,0,1,2,-36,539
MIA,380,99,"4,91",871,"66,00",1,0,1,,0,"79,07",,,,,"22,65","13,08","53,92","18,22","4,42",120,631,"6,72","2,4","2,8",,"3,50","1,5","8,80",36,"0,64","6,8","19,3",216,,,1,0,0,0,3,   CKD1-5-ND,0,66,67,172,"19,53","1,72","9,85","4,91",34,"79,07",1,"33,20",HT/RVD,1,ESRD,0,0,1,0,0,0,0,0,0,0,0,-36,2532
MIA,381,99,"16,15",343,"57,00",1,1,1,,1,,170,100,70,"123,33","17,02",,,,,,72,"3,14","2,24","1,4",,"3,80","1,8","6,90",44,"0,41",2,"7,61",250,,,1,0,0,0,3,   CKD1-5-ND,0,57,57,183,,"1,83","3,88","16,15",,,1,"44,40",DM,1,ESRD,0,0,1,0,1,0,0,0,0,0,0,-44,379
MIA,382,97,"4,93",910,"58,00",1,0,1,,0,"125,58",187,113,74,"137,67","32,41","19,48","97,52","27,01","5,40",145,360,"6,00","2,4","2,5",,"4,00","1,6","8,00",42,"1,80","5,1","11,4",584,,,1,0,0,0,3,   CKD1-5-ND,0,58,117,190,"16,65","1,90","10,29","4,93",54,"125,58",0,"60,87",HT/RVD,1,ESRD,0,0,1,0,0,0,0,0,0,0,0,-42,2254
MIA,383,136,"5,13",881,"58,00",1,0,0,,0,"130,23",152,108,44,"122,67","27,53","26,55","65,65","19,60","7,93",198,94,"4,97","2,16","2,3",,"3,80","1,9","8,60",35,"8,70","5,8","16,6",95,,,1,0,0,0,3,   CKD1-5-ND,0,58,"92,2",183,"28,80","1,83","9,97","5,13",56,"130,23",0,"60,87",HT/RVD,1,ESRD,0,0,1,0,2,0,1,2,0,1,2,-35,2840
MIA,384,123,"6,90",545,"58,00",0,1,1,,0,"88,89",127,94,33,"105,00","22,15","23,77","40,23","13,92","8,23",,269,"5,50","2,5","2,2",,"3,80","1,3","7,40",38,"1,00",3,"9,09",648,,,1,0,0,0,3,   CKD1-5-ND,0,58,64,170,"37,15","1,70","6,17","6,90",24,"88,89",0,"8,17",DM,1,ESRD,0,0,1,0,0,0,0,0,0,0,0,-38,4400
MIA,385,112,"6,17",734,"63,00",1,1,1,1,0,"53,49",192,91,101,"124,67","29,04","27,72","66,38","20,49","8,55",110,229,"4,29","2,26","1,9",,"2,90","2,6","8,40",30,"3,60","6,1","19,6",399,,,1,0,0,0,3,   CKD1-5-ND,0,63,"94,1",180,"29,45","1,80","8,30","6,17",23,"53,49",0,"58,00",DM,1,ESRD,0,0,1,0,2,1,0,1,1,1,3,-30,
MIA,386,133,"4,95",989,"43,00",1,0,0,,0,"109,30",,,,,"26,45","20,20","60,80","19,85","6,60",371,513,"5,83","2,65","2,2",,"4,40",1,"9,60",38,"4,50","9,1","14,6",57,,,1,0,0,0,3,   CKD1-5-ND,0,43,81,175,"24,94","1,75","11,19","4,95",47,"109,30",0,"60,87",GN,1,ESRD,0,0,1,0,2,0,1,2,0,1,2,-38,3669
MIA,387,118,"5,38",632,"68,00",0,1,1,1,0,"85,19",165,83,82,"110,33","23,42","17,17","36,23","15,89","7,53",,360,"3,65","1,74","2,1",,"4,00","0,71","7,20",27,"25,10","31,7",,992,,,1,0,0,0,3,   CKD1-5-ND,0,68,"53,4",151,"32,15","1,51","7,15","5,38",23,"85,19",0,"60,87",DM,1,ESRD,0,0,1,0,2,1,1,3,1,1,3,-27,
MIA,389,95,"5,22",1069,"22,00",1,0,0,,0,"109,30",142,88,54,"106,00","20,38","11,23","51,17","16,71","3,67",425,322,"4,73","2,49","1,9",,"4,50","2,9","6,20",35,"10,10","3,8",16,534,,,1,0,0,0,3,   CKD1-5-ND,0,22,"62,4",175,"17,99","1,75","12,09","5,22",47,"109,30",0,"23,63",Oth,1,ESRD,0,0,1,0,2,0,1,2,0,1,2,-35,
MIA,391,110,"6,74",540,"63,00",0,1,1,,0,"59,26",194,87,107,"122,67","26,62","25,42","43,58","16,81","9,81",,240,"3,52","2,07","1,7",,"5,30","1,6","6,10",31,"1,20",4,"25,9",331,,,1,0,0,0,3,   CKD1-5-ND,0,63,69,161,"36,84","1,61","6,11","6,74",16,"59,26",0,"60,87",Oth,1,ESRD,0,0,1,0,0,1,0,1,1,0,1,-31,4820
MIA,392,109,"10,28",381,"63,00",0,0,1,,0,"81,48",124,81,43,"95,33","26,03","24,65","45,35","16,86","9,17",,341,"3,98","2,21","1,8",,"2,40","0,75","6,20",37,"6,60","10,2","10,4",198,,,1,0,0,0,3,   CKD1-5-ND,0,63,70,164,"35,22","1,64","4,31","10,28",22,"81,48",1,"9,77",HT/RVD,1,ESRD,0,0,1,0,2,0,1,2,0,1,2,-37,
MIA,395,121,"5,80",733,"72,00",1,0,1,,1,"44,19",135,88,47,"103,67","25,31",,,,,,1000,"4,93","2,24","2,2",,"2,80","0,92","6,70",28,"121,80","43,3","27,8",201,,,1,0,0,0,3,   CKD1-5-ND,0,72,82,180,,"1,80","8,29","5,80",19,"44,19",1,"1,90",HT/RVD,1,ESRD,0,0,1,0,3,1,1,3,1,1,3,-28,
MIA,396,110,"5,05",718,"55,00",0,0,0,,0,"74,07",120,99,21,"106,00","37,64",,,,,215,274,"5,80","2,23","2,6",,"4,50","5,1","9,10",33,"6,10","4,4","16,6",124,,,1,0,0,0,3,   CKD1-5-ND,0,55,"84,7",150,,"1,50","8,12","5,05",20,"74,07",1,"60,87",HT/RVD,1,ESRD,0,0,1,0,2,1,1,3,1,1,3,-33,337
MIA,397,85,"6,35",688,"70,00",1,0,0,,0,"72,09",150,82,68,"104,67","20,60","12,98","56,02","16,73","3,87",,149,"4,54","2,39","1,9",,"3,50","0,9","3,80",36,"1,90","4,1","18,2",700,,,1,0,0,0,3,   CKD1-5-ND,0,70,69,183,"18,81","1,83","7,78","6,35",31,"72,09",1,"58,37",Oth,1,ESRD,0,0,1,0,0,0,0,0,0,0,0,-36,164
MIA,398,119,"8,55",462,"56,00",0,0,0,,1,"103,70",,,,,"24,18","25,12","48,08","15,88","8,30",207,63,"3,84","2,4","1,6",,"3,30","0,71","5,90",38,"0,53","3,4","16,3",197,,,1,0,0,0,3,   CKD1-5-ND,0,56,"73,2",174,"34,32","1,74","5,23","8,55",28,"103,70",0,"15,63",Oth,1,ESRD,0,0,1,0,1,0,0,0,0,0,0,-38,260
MIA,399,99,"5,64",777,"66,00",1,0,0,,0,"69,77",131,81,50,"97,67","22,30","21,34","59,16","16,39","5,91",106,97,"6,75","2,25",3,,"4,80","2,2","6,50",30,"3,20","6,3","34,2",204,,,1,0,0,0,3,   CKD1-5-ND,0,66,"80,5",190,"26,51","1,90","8,79","5,64",30,"69,77",1,"52,03",Oth,1,ESRD,0,0,1,0,2,1,0,1,1,1,3,-30,43
MIA,400,106,"4,57",1051,"44,00",1,1,1,,0,"86,05",139,68,71,"91,67","30,23","29,07","55,23","19,80","10,42",,448,"4,84","1,67","2,9",,"3,00","1,1","11,40",16,"36,90","24,1","19,7",169,,,1,0,0,0,3,   CKD1-5-ND,0,44,"84,3",167,"34,49","1,67","11,89","4,57",37,"86,05",0,"12,50",DM,1,ESRD,0,0,1,0,2,1,1,3,1,1,3,-16,
MIA,401,104,"8,29",562,"67,00",1,1,0,,0,"86,05",134,103,31,"113,33","35,12",,,,,,244,"4,40","2,2",2,,"4,30",2,"6,60",31,"19,00","4,6",,172,,,1,0,0,0,3,   CKD1-5-ND,0,67,"93,3",163,,"1,63","6,36","8,29",37,"86,05",0,"16,53",DM,1,ESRD,0,0,1,0,2,1,1,3,1,1,3,-31,2588
MIA,404,103,"8,10",576,"66,00",1,0,1,,1,"69,77",166,99,67,"121,33","22,34","10,76","53,04","18,57","3,77",,90,"3,49","2,49","1,4",,"3,20",1,"8,90",39,"6,70","5,2",,37,,,1,0,0,0,3,   CKD1-5-ND,0,66,"63,8",169,"16,87","1,69","6,52","8,10",30,"69,77",1,"9,30",HT/RVD,1,ESRD,0,0,1,0,3,0,1,2,0,1,2,-39,1810
MIA,405,110,"4,39",797,"57,00",0,0,0,,0,"85,19",116,67,49,"83,33","23,15","20,63","39,37","15,19","7,96",387,293,"4,91","2,23","2,2",,"5,30","0,87","6,30",38,"14,00","2,3",11,432,,,1,0,0,0,3,   CKD1-5-ND,0,57,60,161,"34,39","1,61","9,02","4,39",23,"85,19",0,"35,37",Oth,1,ESRD,0,0,1,0,2,0,1,2,0,1,2,-38,354
MIA,406,102,"11,07",460,"20,00",0,0,0,,0,"107,41",149,86,63,"107,00","20,81","16,56","38,74","14,58","6,23",,268,"3,71","2,18","1,7",,"3,20","1,4","5,60",38,"0,60","1,9","14,2",93,,,1,0,0,0,3,   CKD1-5-ND,0,20,"55,3",163,"29,94","1,63","5,20","11,07",29,"107,41",0,"54,20",GN,1,ESRD,0,0,1,0,0,0,0,0,0,0,0,-38,850
MIA,407,101,"7,92",492,"56,00",0,1,0,,0,"66,67",166,91,75,"116,00","28,93","30,09","44,91","17,32","11,61",206,272,"4,10","2,05",2,,"4,00","2,1","8,40",28,"0,43","3,7","17,1",42,,,1,0,0,0,3,   CKD1-5-ND,0,56,75,161,"40,12","1,61","5,57","7,92",18,"66,67",1,"46,93",DM,1,ESRD,0,0,1,0,0,1,0,1,1,0,1,-28,6408
MIA,410,136,"8,01",668,"42,00",1,1,0,,0,"83,72",145,92,53,"109,67","21,05","12,15","50,85","16,99","4,06",332,233,"4,10","2,05",2,,"5,40","1,5","8,10",26,"0,96","2,6","18,2",28,,,1,0,0,0,3,   CKD1-5-ND,0,42,63,173,"19,28","1,73","7,56","8,01",36,"83,72",0,"16,73",DM,1,ESRD,0,0,1,0,0,1,0,1,1,0,1,-26,6861
MIA,411,149,"4,03",865,"55,00",0,0,0,,0,"103,70",185,95,90,"125,00","26,74","30,42","47,78","16,34","10,40",,430,"6,79","2,61","2,6",,"7,20","1,8","9,60",33,"44,80","14,7","24,3",508,,,1,0,0,0,3,   CKD1-5-ND,0,55,"78,2",171,"38,90","1,71","9,79","4,03",28,"103,70",0,"7,47",Oth,1,ESRD,0,0,1,0,2,1,1,3,1,1,3,-33,2426
MIA,412,110,"6,89",698,"56,00",1,0,0,,0,"90,70",132,86,46,"101,33","21,16","12,96","51,84","16,93","4,23",183,235,"5,16","2,15","2,4",,"4,40",2,"7,40",32,"10,60","14,9",,198,,,1,0,0,0,3,   CKD1-5-ND,0,56,"64,8",175,"19,99","1,75","7,90","6,89",39,"90,70",1,"27,97",GN,1,ESRD,0,0,1,0,2,1,1,3,1,1,3,-32,1815
MIA,414,100,"3,95",1242,"36,00",1,0,0,,0,"118,60",141,104,37,"116,33","32,67","22,46","81,04","25,58","7,09",272,85,"5,86","2,44","2,4",,"3,70","0,95","8,80",32,"9,10","7,4","11,5",503,,,1,0,0,0,3,   CKD1-5-ND,0,36,"103,5",178,"21,70","1,78","14,05","3,95",51,"118,60",0,"7,47",GN,1,ESRD,0,0,1,0,2,1,1,3,1,1,3,-32,5201
MIA,415,97,"6,86",637,"32,00",0,0,0,,0,"96,30",154,103,51,"120,00","21,26","15,92","44,08","15,62","5,64",229,373,"4,28","2,25","1,9",,"5,20","1,8","5,90",30,"1,90","2,3","10,8",132,,,1,0,0,0,3,   CKD1-5-ND,0,32,60,168,"26,54","1,68","7,21","6,86",26,"96,30",0,"5,37",Oth,1,ESRD,0,0,1,0,0,1,0,1,1,0,1,-30,1646
MIA,417,114,"5,35",875,"53,00",1,1,1,,0,"69,77",180,90,90,"120,00","23,14","11,85","51,15","18,79","4,35",70,200,"4,66","1,94","2,4",,"5,20","1,4","9,20",22,"32,30","12,8","16,4",164,,,1,0,0,0,3,   CKD1-5-ND,0,53,63,165,"18,81","1,65","9,90","5,35",30,"69,77",1,"58,60",DM,1,ESRD,0,0,1,0,2,1,1,3,1,1,3,-22,6900
MIA,418,123,"7,40",620,"26,00",0,0,0,,1,"112,96",144,96,48,"112,00","18,07","9,22","41,78","14,80","3,27",332,534,"5,69","2,37","2,4",,"5,20","1,6","10,60",32,"0,75",2,,340,,,1,0,0,0,3,   CKD1-5-ND,0,26,51,168,"18,08","1,68","7,01","7,40","30,5","112,96",0,"1,37",GN,1,ESRD,0,0,1,0,1,1,0,1,1,0,1,-32,2607
MIA,419,113,"5,86",802,"55,00",1,0,0,,0,"100,00",155,85,70,"108,33","23,41","12,57","62,43","19,48","3,92",282,225,"4,87","2,32","2,1",,"4,30","0,84","4,70",35,"17,10","4,8",,120,,,1,0,0,0,3,   CKD1-5-ND,0,55,75,179,"16,76","1,79","9,07","5,86",43,"100,00",0,"19,80",Oth,1,ESRD,0,0,1,0,2,0,1,2,0,1,2,-35,564
MIA,421,83,"4,97",952,"49,00",1,0,0,,0,"141,86",164,107,57,"126,00","30,79","30,92","79,08","22,14","8,66",179,1250,"5,47","2,38","2,3",,"5,00",1,"6,30",32,"1,20","6,5",,309,,,1,0,0,0,3,   CKD1-5-ND,0,49,110,189,"28,11","1,89","10,77","4,97",61,"141,86",0,"7,20",GN,1,ESRD,0,0,1,0,0,1,0,1,1,0,1,-32,
MIA,422,111,"5,25",895,"52,00",1,0,1,,0,"93,02",163,85,78,"111,00","22,85","17,86","46,64","16,52","6,33",320,726,"5,65","2,57","2,2",,"8,40","5,6","6,40",36,"10,60","7,7","13,7",141,,,1,0,0,0,3,   CKD1-5-ND,0,52,"64,5",168,"27,69","1,68","10,12","5,25",40,"93,02",0,"52,90",HT/RVD,1,ESRD,0,0,1,0,2,0,1,2,0,1,2,-36,3276
MIA,424,93,"7,25",693,"50,00",1,0,0,,0,"100,00",130,91,39,"104,00","24,15","18,92","50,88","17,60","6,55",132,116,"5,13","2,33","2,2",,"4,40","2,3","5,10",37,"4,10","1,36","14,5",694,,,1,0,0,0,3,   CKD1-5-ND,0,50,"69,8",170,"27,11","1,70","7,84","7,25",43,"100,00",0,"10,50",HT/RVD,1,ESRD,0,0,1,0,2,0,1,2,0,1,2,-37,
MIA,425,108,"4,78",658,"78,00",0,0,1,,0,"55,56",117,73,44,"87,67","21,48","20,53","39,37","14,12","7,36",220,108,"3,07","2,36","1,3",,"4,00","0,9","9,50",38,"0,97","5,45",,664,,,1,0,0,0,3,   CKD1-5-ND,0,78,"59,9",167,"34,27","1,67","7,44","4,78",15,"55,56",1,"4,57",Oth,1,ESRD,0,0,1,0,0,0,0,0,0,0,0,-38,77
MIA,427,113,"5,84",633,"56,00",0,0,0,1,0,"107,41",129,88,41,"101,67","20,35","23,77","46,63","13,48","6,87",167,282,"4,57","2,69","1,7",,"4,70","3,4","5,30",34,"26,70","3,82","18,9",136,,,1,0,0,0,3,   CKD1-5-ND,0,56,"70,4",186,"33,77","1,86","7,16","5,84",29,"107,41",0,"8,37",Oth,1,ESRD,0,0,1,0,2,0,1,2,1,1,3,-34,1233
MIA,428,114,"4,71",702,"69,00",0,0,0,,1,"88,89",135,78,57,"97,00","18,37","10,46","39,54","14,52","3,84",202,133,"4,41","2,45","1,8",,"7,30","1,8","6,30",33,"1,50","6,3",,79,,,1,0,0,0,3,   CKD1-5-ND,0,69,50,165,"20,92","1,65","7,94","4,71",24,"88,89",0,"9,03",GN,1,ESRD,0,0,1,0,1,1,0,1,1,0,1,-33,3013
MIA,429,94,"3,67",968,"49,00",0,0,0,,1,"62,96",129,112,17,"117,67","19,75","13,68","45,42","15,18","4,57",,1780,"10,08","2,52",4,,"4,80","1,6","7,60",25,"13,90","11,2",,1273,,,1,0,0,0,3,   CKD1-5-ND,0,49,"59,1",173,"23,14","1,73","10,95","3,67",17,"62,96",0,"29,63",HT/RVD,1,ESRD,0,0,1,0,3,1,1,3,1,1,3,-25,
MIA,430,90,"7,91",605,"61,00",1,1,0,,1,"32,56",199,96,103,"130,33","21,08","12,56","54,24","17,12","3,96","99,2",426,"3,18","1,87","1,7",,"4,20","1,2","11,00",24,"6,40","7,2","21,4",94,,,1,0,0,0,3,   CKD1-5-ND,0,61,"66,8",178,"18,81","1,78","6,84","7,91",14,"32,56",1,"12,30",DM,1,ESRD,0,0,1,0,3,1,1,3,1,1,3,-24,
MIA,431,98,"10,99",340,"73,00",0,0,1,0,1,"29,63",132,66,66,"88,00","19,57","14,05","37,95","14,28","5,29",194,329,"3,00","2,31","1,3",,"5,60","0,8","8,00",28,"28,40","8,51","18,1",54,,,1,0,0,0,3,   CKD1-5-ND,0,73,52,163,"27,01","1,63","3,85","10,99",8,"29,63",1,"35,33",HT/RVD,1,ESRD,0,0,1,0,3,1,1,3,1,1,3,-28,
MIA,432,108,"4,24",979,"67,00",1,0,1,1,0,"74,42",148,108,40,"121,33","27,23","29,55","61,65","18,41","8,82",95,246,"5,89","2,18","2,7",,"3,00","1,3","4,90",27,"26,00","20,1","21,6",386,,,1,0,0,0,3,   CKD1-5-ND,0,67,"91,2",183,"32,40","1,83","11,07","4,24",32,"74,42",1,"8,33",Oth,1,ESRD,0,0,1,0,2,1,1,3,1,1,3,-27,5109
MIA,433,125,"5,41",736,"41,00",0,0,0,0,0,"177,78",140,80,60,"100,00","22,34","14,22","67,28","18,44","3,90",253,426,"4,75","2,26","2,1",,"2,60","0,66","6,20",36,"0,64","0,51","14,8",600,,,1,0,0,0,3,   CKD1-5-ND,0,41,"81,5",191,"17,44","1,91","8,33","5,41",48,"177,78",0,"11,30",Oth,1,ESRD,0,0,1,0,0,0,0,0,0,0,0,-36,1542
MIA,434,113,"5,08",833,"69,00",1,1,0,1,0,"76,74",169,78,91,"108,33","25,19","21,59","47,41","17,31","7,88",201,240,"5,54","2,05","2,7",,"3,10","2,4","11,20",33,"11,20","5,49",16,144,,,1,0,0,0,3,   CKD1-5-ND,0,69,69,"165,5","31,28","1,66","9,42","5,08",33,"76,74",1,"21,53",GN,1,ESRD,0,0,1,0,2,1,1,3,1,1,3,-33,2639
MIA,435,120,"4,49",787,"56,00",0,0,0,0,0,"100,00",163,83,80,"109,67","22,24","18,10","39,90","15,30","6,94",454,340,"4,18","2,46","1,7",,"4,00",2,"10,70",36,"1,10","3,37",,870,,,1,0,0,0,3,   CKD1-5-ND,0,56,58,"161,5","31,20","1,62","8,90","4,49",27,"100,00",0,"7,53",Oth,1,ESRD,0,0,1,0,0,0,0,0,0,0,0,-36,4286
MIA,436,129,"4,89",716,"60,00",0,0,0,1,0,"70,37",136,85,51,"102,00","24,68","25,86","36,54","14,45","10,23",209,193,"4,14","2,18","1,9",,"4,60","1,2","7,40",35,"9,90","16,8","12,1",399,,,1,0,0,0,0,   CKD1-5-ND,0,60,"62,4",159,"41,44","1,59","8,10","4,89",19,"70,37",0,"21,93",Oth,1,ESRD,0,0,0,1,2,0,1,2,0,1,2,-35,59
MIA,437,109,"5,12",892,"56,00",1,1,1,1,0,"86,05",179,93,86,"121,67","25,35","19,04","55,96","18,91","6,44",183,207,"4,26","2,13",2,,"3,60","3,6","8,50",35,"3,10",4,"15,5",78,,,1,0,0,0,3,   CKD1-5-ND,0,56,75,172,"25,39","1,72","10,09","5,12",37,"86,05",0,"26,43",DM,1,ESRD,0,0,1,0,2,0,0,0,0,1,2,-35,6231
MIA,438,91,"4,73",1160,"22,00",1,0,0,0,1,"109,30",170,101,69,"124,00","20,04","8,92","54,58","17,23","2,81",175,113,"6,13","2,27","2,7",,"3,40","1,1","6,40",35,"1,30","2,74","14,5",294,,,1,0,0,0,0,   CKD1-5-ND,0,22,"63,5",178,"14,04","1,78","13,12","4,73",47,"109,30",0,"7,00",Oth,1,ESRD,0,0,0,1,1,0,0,0,0,0,0,-35,3759
MIA,439,109,"8,18",595,"59,00",1,0,1,1,0,"58,14",171,94,77,"119,67","20,76","13,40","46,60","16,12","4,64","88,6",261,"3,94","2,19","1,8",,"5,20","1,4","10,20",36,"1,50","10,2","19,1",223,,,1,0,0,0,0,   CKD1-5-ND,0,59,60,170,"22,33","1,70","6,73","8,18",25,"58,14",1,"2,57",HT/RVD,1,ESRD,0,0,0,1,0,0,0,0,0,0,0,-36,2212
MIA,440,120,"9,67",403,"62,00",0,0,1,1,1,"74,07",136,84,52,"101,33","22,49","25,52","40,78","13,83","8,66",306,471,"6,06","2,33","2,6",,"4,80","2,2","10,70",37,"2,60","3,45","12,4",564,,,1,0,0,0,0,   CKD1-5-ND,0,62,"66,3","171,7","38,49","1,72","4,56","9,67",20,"74,07",1,"25,10",GN,1,ESRD,0,0,0,1,1,0,0,0,0,0,0,-37,776
MIA,441,90,"4,30",945,"71,00",1,0,0,,0,"55,81",143,78,65,"99,67","24,56","17,75","50,75","18,20","6,36",137,363,"5,33","2,13","2,5",,"5,30","1,5","6,10",39,"1,30","7,78","11,2",97,,,1,0,0,0,0,   CKD1-5-ND,0,71,"68,5",167,"25,91","1,67","10,69","4,30",24,"55,81",1,"43,80",HT/RVD,1,ESRD,0,0,0,1,0,0,0,0,0,0,0,-39,720
MIA,442,100,"11,81",439,"59,00",1,0,1,,1,"51,16",144,72,72,"96,00","20,94","13,23","43,77","16,08","4,86",221,108,"4,05","2,25","1,8",,"6,30",2,"5,90",35,"7,60","1,91","16,4",80,,,1,0,0,0,0,   CKD1-5-ND,0,59,57,165,"23,22","1,65","4,97","11,81",22,"51,16",0,"4,57",HT/RVD,1,ESRD,0,0,0,1,3,0,1,2,0,1,2,-35,23
MIA,443,114,"8,83",565,"57,00",1,1,1,,0,"83,72",135,84,51,"101,00","40,56","52,15","69,25","23,14","17,42",482,535,"4,11","2,42","1,7",,"3,20","1,8","11,20",36,"13,40","3,94","16,8",262,,,1,0,0,0,0,   CKD1-5-ND,0,57,"121,4",173,"42,96","1,73","6,39","8,83",36,"83,72",0,"53,20",DM,1,ESRD,0,0,0,1,2,0,1,2,0,1,2,-36,2734
MIA,444,108,"6,26",810,"44,00",1,0,0,,0,"100,00",145,87,58,"106,33","24,18","14,36","73,84","20,24","3,94",307,405,"4,62","2,31",2,,"2,80","0,69","6,40",33,"9,40",7,"17,7",316,,,1,0,0,0,0,   CKD1-5-ND,0,44,"88,2",191,"16,29","1,91","9,16","6,26",43,"100,00",0,"8,90",Oth,1,ESRD,0,0,0,1,2,1,1,3,1,1,3,-33,1092
MIA,446,88,"3,53",1012,"47,00",0,0,1,1,1,"125,93",,,,,"25,45","17,39","57,91","19,57","5,88",302,42,"6,43","2,68","2,4",,"5,20","1,7","11,90",38,"3,30","7,6","14,8",1014,,,1,0,0,0,0,   CKD1-5-ND,0,47,"75,3",172,"23,10","1,72","11,45","3,53",34,"125,93",0,"52,73",Oth,1,ESRD,0,0,0,1,3,0,0,0,0,1,2,-38,
MIA,447,116,"8,16",600,"58,00",1,0,0,1,0,"93,02",138,82,56,"100,67","25,61","29,67","57,03","16,84","8,76","68,1",296,"3,94","2,46","1,6",,"4,30","1,5","8,00",37,"0,87","1,9","11,2",221,,,1,0,0,0,0,   CKD1-5-ND,0,58,"86,7",184,"34,23","1,84","6,79","8,16",40,"93,02",0,"15,13",GN,1,ESRD,0,0,0,1,0,0,0,0,0,0,0,-37,1622
MIA,448,90,"6,63",629,"39,00",0,1,0,0,1,"66,67",115,72,43,"86,33","28,62","28,54","40,66","16,82","11,80",212,142,"3,94","2,19","1,8",,"5,30","2,8","4,90",25,"28,50","21,6","23,6",208,,,1,0,0,0,0,   CKD1-5-ND,0,39,"69,2","155,5","41,24","1,56","7,12","6,63",18,"66,67",0,"25,80",DM,1,ESRD,0,0,0,1,3,1,1,3,1,1,3,-25,1361
MIA,449,117,"8,69",553,"63,00",1,0,1,1,1,"81,40",,,,,"30,80","28,23","60,77","21,03","9,77",255,239,"4,90","2,72","1,8",,"3,70","1,9","8,50",37,"1,80","5,1","16,8",571,,,1,0,0,0,0,   CKD1-5-ND,0,63,89,170,"31,72","1,70","6,26","8,69",35,"81,40",0,"48,10",HT/RVD,1,ESRD,0,0,0,1,1,0,0,0,0,0,0,-37,2077
MIA,450,117,"2,90",1104,"60,00",0,0,0,1,0,"148,15",157,92,65,"113,67","28,41","37,03","52,97","16,72","11,69",180,571,"4,38","2,19",2,,"4,10","1,6","6,30",32,"0,76","1,95",,176,,,1,0,0,0,0,   CKD1-5-ND,0,60,90,178,"41,14","1,78","12,49","2,90",40,"148,15",0,"13,97",GN,1,ESRD,0,0,0,1,0,1,0,1,1,0,1,-32,2490
MIA,451,98,"5,90",907,"33,00",1,0,0,1,0,"119,77",145,105,40,"118,33","21,76","7,39","47,61","18,83","2,92",238,453,"5,59","2,54","2,2",,"4,70","1,4","5,60",40,"0,20","1,48","12,1",206,,,1,0,0,0,0,   CKD1-5-ND,0,33,55,159,"13,43","1,59","10,26","5,90","51,5","119,77",0,"1,13",GN,1,ESRD,0,0,0,1,0,0,0,0,0,0,0,-40,2237
MIA,454,105,"9,70",574,"41,00",1,1,0,0,1,"72,09",127,83,44,"97,67","23,46","18,25","48,75","17,07","6,39",180,185,"3,37","2,41","1,4",,"4,00","1,5","6,00",37,"0,34","0,56","16,1",458,,,1,0,0,0,0,   CKD1-5-ND,0,41,67,169,"27,23","1,69","6,49","9,70",31,"72,09",0,"4,87",DM,1,ESRD,0,0,0,1,1,0,0,0,0,0,0,-37,1756
MIA,455,100,"4,80",947,"55,00",1,0,1,1,0,"102,33",162,108,54,"126,00","24,54","17,76","66,24","19,35","5,19",258,314,"4,24","2,02","2,1",,"2,70","1,8","4,40",34,"0,48","2,48",,129,,,1,0,0,0,0,   CKD1-5-ND,0,55,84,185,"21,14","1,85","10,71","4,80",44,"102,33",0,"10,43",Oth,1,ESRD,0,0,0,1,0,0,0,0,1,0,1,-34,3060
MIA,456,111,"4,47",790,"56,00",0,0,0,0,0,"85,19",110,67,43,"81,33","25,20","22,97","36,03","15,39","9,81",340,1300,"5,43","2,47","2,2",,"5,40","1,2","4,20",39,"1,60","1,91","10,4",89,,,1,0,0,0,0,   CKD1-5-ND,0,56,59,153,"38,94","1,53","8,94","4,47",23,"85,19",0,"7,40",HT/RVD,1,ESRD,0,0,0,1,0,0,0,0,0,0,0,-39,126
MIA,458,112,"4,93",981,"45,00",1,1,1,1,1,"73,26",163,88,75,"113,00","25,34","20,66","56,94","18,59","6,75",128,354,"5,23","2,09","2,5",,"4,50","1,3","8,70",28,"11,70","6,44","17,3",27,,,1,0,0,0,0,   CKD1-5-ND,0,45,"77,6",175,"26,62","1,75","11,10","4,93","31,5","73,26",0,"17,20",DM,1,ESRD,0,0,0,1,3,1,1,3,1,1,3,-28,3788
MIA,459,107,"6,22",700,"70,00",1,0,1,1,1,"41,86",110,77,33,"88,00","27,65","29,81","63,79","18,84","8,81",129,79,"3,96","2,64","1,5",,"4,60","1,3","12,00",28,"35,40","15,9",,611,,,1,0,0,0,0,   CKD1-5-ND,0,70,"93,6",184,"31,85","1,84","7,92","6,22",18,"41,86",1,"42,47",HT/RVD,1,ESRD,0,0,0,1,3,1,1,3,1,1,3,-28,1226
MIA,460,102,"10,14",454,"75,00",1,1,1,1,0,"48,84",150,72,78,"98,00","31,77","24,65","69,35","23,44","8,33",161,161,"3,93","2,31","1,7",,"2,20","1,1","6,30",34,"1,50","14,6","17,1",125,,,1,0,0,0,0,   CKD1-5-ND,0,75,94,172,"26,23","1,72","5,14","10,14",21,"48,84",0,"42,27",DM,1,ESRD,0,0,0,1,0,0,0,0,1,0,1,-34,7
MIA,461,86,"4,76",832,"38,00",0,0,0,1,0,"59,26",153,112,41,"125,67","16,99","9,51","30,79","12,98","4,01",,1600,"5,59","2,33","2,4",,"5,10","2,2","3,60",26,"0,81","3,34","32,3",563,,,1,0,0,0,0,   CKD1-5-ND,0,38,"40,3",154,"23,60","1,54","9,41","4,76",16,"59,26",0,"7,27",Oth,1,ESRD,0,0,0,1,0,1,0,1,1,0,1,-26,3357
MIA,464,119,"6,32",823,"40,00",1,0,0,1,1,"55,81",134,84,50,"100,67","18,97","5,61","39,39","16,61","2,37",190,454,"4,68","1,8","2,6",,"4,90","1,4","4,50",32,"8,00","1,23","22,4",386,,,1,0,0,0,0,   CKD1-5-ND,0,40,45,154,"12,48","1,54","9,31","6,32",24,"55,81",0,"3,30",Oth,1,ESRD,0,0,0,1,3,1,1,3,1,1,3,-32,1755
MIA,465,105,"5,23",867,"58,00",1,1,1,1,0,"106,98",150,80,70,"103,33","31,61","34,30","60,30","20,15","11,46",,248,"4,42","2,21",2,,"2,40","1,1","12,70",31,"16,70","6,51",,343,,,1,0,0,0,0,   CKD1-5-ND,0,58,"94,6",173,"36,26","1,73","9,81","5,23",46,"106,98",0,"40,10",DM,1,ESRD,0,0,0,1,2,1,1,3,1,1,3,-31,3248
MIA,466,99,"5,65",780,"65,00",1,0,1,1,0,"109,30",140,76,64,"97,33","29,10","28,95","63,25","19,96","9,14",163,545,"5,34","1,84","2,9",,"4,00","1,8","7,40",34,"8,30","9,47","30,1",323,,,1,0,0,0,0,   CKD1-5-ND,0,65,"92,2",178,"31,40","1,78","8,82","5,65",47,"109,30",0,"40,07",HT/RVD,1,ESRD,0,0,0,1,2,0,1,2,1,1,3,-34,2634
MIA,467,92,"7,66",662,"50,00",1,0,0,0,0,"86,05",153,96,57,"115,00","21,96","12,35","56,45","18,02","3,94",,321,"4,39","2,09","2,1",,"5,20","1,4","5,80",32,"4,70","8,88","10,8",275,,,1,0,0,0,0,   CKD1-5-ND,0,50,"68,8",177,"17,95","1,77","7,49","7,66",37,"86,05",0,"11,60",Oth,1,ESRD,0,0,0,1,2,1,1,3,1,1,3,-32,2594
MIA,468,94,"6,64",803,"37,00",1,0,0,1,1,"111,63",104,71,33,"82,00","19,79","9,90","57,10","16,87","2,92",135,145,"4,26","2,13",2,,"4,40","0,94","8,30",28,"9,90","5,06",,244,,,1,0,0,0,0,   CKD1-5-ND,0,37,67,184,"14,77","1,84","9,08","6,64",48,"111,63",0,"31,13",Oth,1,ESRD,0,0,0,1,3,1,1,3,1,1,3,-28,5094
MIA,469,102,"6,02",861,"39,00",1,0,0,0,1,"111,63",129,78,51,"95,00","24,72","18,90","62,10","18,96","5,77",,198,"3,57","1,88","1,9",,"3,60","0,43","11,50",27,"7,30","10,7","14,9",270,,,1,0,0,0,0,   CKD1-5-ND,0,39,81,181,"23,33","1,81","9,74","6,02",48,"111,63",0,"3,43",GN,1,ESRD,0,0,0,1,3,1,1,3,1,1,3,-27,4655
MIA,470,112,"9,49",414,"60,00",0,1,1,1,1,"72,22",140,68,72,"92,00","22,15","21,22","34,08","13,65","8,50",,203,"2,54","2,54",1,,"3,60","0,84","7,70",38,"0,96","2,32","15,1",281,,,1,0,0,0,0,   CKD1-5-ND,0,60,"55,3",158,"38,38","1,58","4,68","9,49","19,5","72,22",0,"25,47",DM,1,ESRD,0,0,0,1,1,0,0,0,0,0,0,-38,680
MIA,471,106,"3,40",1311,"48,00",1,0,0,0,0,"83,72",126,76,50,"92,67","27,44","23,34","65,56","20,23","7,20",,308,"5,12","2,44","2,1",,"5,70","3,7","5,60",38,"1,40","3,22",20,680,,,1,0,0,0,0,   CKD1-5-ND,0,48,"88,9",180,"26,26","1,80","14,83","3,40",36,"83,72",0,"15,43",GN,1,ESRD,0,0,0,1,0,0,0,0,0,0,0,-38,1625
MIA,472,112,"8,06",463,"64,00",0,1,0,0,0,"59,26",184,76,108,"112,00","33,34","35,65","51,85","19,76","13,58",,244,"3,72","2,48","1,5",,"5,30","2,9","15,50",40,"13,80","10,8","20,9",325,,,1,0,0,0,0,   CKD1-5-ND,0,64,"87,5",162,"40,74","1,62","5,24","8,06",16,"59,26",0,"35,73",DM,1,ESRD,0,0,0,1,2,0,1,2,0,1,2,-40,1999
MIA,473,114,"4,23",776,"67,00",0,0,0,,0,"83,33",179,89,90,"119,00","27,65","31,40","44,80","16,26","11,39",,483,"4,62","2,2","2,1",,"7,60","1,2","7,10",29,"1,00","3,79","16,6",246,,,1,0,0,0,0,   CKD1-5-ND,0,67,"76,2",166,"41,20","1,66","8,78","4,23","22,5","83,33",0,"35,30",Oth,1,ESRD,0,0,0,1,0,1,0,1,1,0,1,-29,6388
MIA,475,104,"6,70",533,"66,00",0,1,0,0,1,"62,96",165,80,85,"108,33","28,62",,,,,,323,"2,16","1,27","1,7",,"3,20","4,9","13,90",33,"8,40",15,"16,2",114,,,1,0,0,0,0,   CKD1-5-ND,0,66,67,153,,"1,53","6,03","6,70",17,"62,96",0,"34,53",DM,1,ESRD,0,0,0,1,3,1,1,3,1,1,3,-33,2648
MIA,476,87,"4,19",959,"72,00",1,0,1,1,1,"75,58",138,84,54,"102,00","22,72","9,95","62,05","19,58","3,14",,610,"3,90","1,56","2,5",,"3,90","0,6","12,10",25,"17,40","15,4","22,1",469,,,1,0,0,0,0,   CKD1-5-ND,0,72,72,178,"13,82","1,78","10,85","4,19","32,5","75,58",0,"34,37",HT/RVD,1,ESRD,0,0,0,1,3,1,1,3,1,1,3,-25,
MIA,477,94,"5,69",762,"68,00",1,0,1,1,1,"60,47",190,100,90,"130,00","29,99","27,51","65,39","21,11","8,88",,595,"4,84","2,2","2,2",,"3,80","1,1","9,00",32,"6,80","35,7","12,1",188,,,1,0,0,0,0,   CKD1-5-ND,0,68,"92,9",176,"29,61","1,76","8,62","5,69",26,"60,47",1,"0,80",HT/RVD,1,ESRD,0,0,0,1,3,1,1,3,1,1,3,-32,3787
MIA,478,89,"6,06",703,"72,89",1,1,0,1,0,"46,51",159,78,81,"105,00","29,20","27,85","59,05","19,84","9,36",,217,"4,30","1,79","2,4",,"5,60","2,7","5,60",23,"7,50","16,4",15,335,,,1,0,0,0,0,   CKD1-5-ND,0,72,"86,9","172,5","32,05","1,73","7,95","6,06",20,"46,51",1,"3,00",DM,1,ESRD,0,0,0,1,2,1,1,3,1,1,3,-23,2027
MIA,479,102,"7,33",616,"68,62",1,0,1,1,1,"95,35",183,75,108,"111,00","24,63",,,,,,667,"4,29","2,26","1,9",,"4,30","2,6","4,80",36,"1,90","4,3","13,3",143,,,1,0,0,0,0,   CKD1-5-ND,0,68,"85,2",186,,"1,86","6,97","7,33",41,"95,35",0,"31,53",HT/RVD,1,ESRD,0,0,0,1,1,0,0,0,0,0,0,-36,1980
MIA,481,86,"6,95",543,"57,60",0,0,1,1,1,"64,81",150,81,69,"104,00","23,81",,,,,,221,"3,33","2,38","1,4",,"3,20","1,3","9,30",35,"10,80","17,8","16,5",290,,,1,0,0,0,0,   CKD1-5-ND,0,57,66,"166,5",,"1,67","6,14","6,95","17,5","64,81",1,"6,90",HT/RVD,1,ESRD,0,0,0,1,3,0,1,2,0,1,2,-35,
MIA,482,104,"8,65",612,"46,25",1,1,0,1,1,,193,96,97,"128,33","22,84",,,,,,179,"3,98","2,21","1,8",,"3,80","1,2","5,00",34,"0,37","2,42",13,122,,,1,0,0,0,0,   CKD1-5-ND,0,46,79,186,,"1,86","6,92","8,65",,,0,"15,83",DM,1,ESRD,0,0,0,1,1,0,0,0,1,0,1,-34,2059
MIA,483,74,"5,70",900,"39,28",1,0,0,1,0,"86,05",145,91,54,"109,00","24,40",,,,,,,"7,39","2,24","3,3",,"4,80","1,3","15,30",30,"88,60",,"17,5",,,,1,0,0,0,0,   CKD1-5-ND,0,39,"69,7",169,,"1,69","10,18","5,70",37,"86,05",0,"27,50",HT/RVD,1,ESRD,0,0,0,1,2,1,1,3,1,1,3,-30,90
MIA,484,115,"7,97",468,"63,69",0,0,0,1,0,"66,67",134,90,44,"104,67","29,76",,,,,,122,"3,68","2,45","1,5",,"5,20","2,6","4,90",38,"1,20","1,68","14,8",757,,,1,0,0,0,0,   CKD1-5-ND,0,63,83,167,,"1,67","5,29","7,97",18,"66,67",0,"27,03",HT/RVD,1,ESRD,0,0,0,1,0,0,0,0,0,0,0,-38,530
MIA,485,95,"5,98",815,"49,50",1,0,0,0,0,"101,16",162,106,56,"124,67","28,38",,,,,,531,"4,47","2,35","1,9",,"4,20","1,7","8,60",34,"10,10","6,96","14,3",308,,,1,0,0,0,0,   CKD1-5-ND,0,49,94,182,,"1,82","9,22","5,98","43,5","101,16",0,"16,80",Oth,1,ESRD,0,0,0,1,2,0,1,2,1,1,3,-34,766
MIA,486,111,"3,85",1040,"70,08",1,0,1,0,1,"86,05",205,116,89,"145,67","24,17",,,,,,216,"5,43","2,09","2,6",,"3,80","1,1","7,30",34,"0,60","3,35","9,99",56,,,1,0,0,0,0,   CKD1-5-ND,0,70,"65,4","164,5",,"1,65","11,76","3,85",37,"86,05",0,"25,40",HT/RVD,1,ESRD,0,0,0,1,1,0,0,0,1,0,1,-34,2535
MIA,487,93,"4,18",974,"29,42",0,0,0,0,0,,134,87,47,"102,67","26,71",,,,,,420,"4,81","2,09","2,3",,"6,00","1,4","9,20",30,"1,70","3,11",10,33,,,1,0,0,0,0,   CKD1-5-ND,0,29,"75,4",168,,"1,68","11,02","4,18",,,0,"14,97",GN,1,ESRD,0,0,0,1,0,1,0,1,1,0,1,-30,3344
MIA,488,95,"6,11",936,"22,66",1,0,0,1,1,"95,35",155,96,59,"115,67","16,73",,,,,,207,"5,50","2,29","2,4",,"4,20","0,99","4,20",33,"0,52","1,96","14,3",354,,,1,0,0,0,0,   CKD1-5-ND,0,22,"58,5",187,,"1,87","10,59","6,11",41,"95,35",0,"11,47",Oth,1,ESRD,0,0,0,1,1,1,0,1,1,0,1,-33,
MIA,489,104,"5,85",722,"73,55",1,0,1,1,1,"86,05",144,80,64,"101,33","24,19",,,,,,30,"4,20","2,1",2,,"4,00","1,4","5,90",36,"7,50","4,36","15,5",196,,,1,0,0,0,0,   CKD1-5-ND,0,73,81,183,,"1,83","8,17","5,85",37,"86,05",0,"24,77",GN,1,ESRD,0,0,0,1,3,0,1,2,0,1,2,-36,1599
MIA,490,91,"8,07",557,"72,30",1,1,1,1,1,"60,47",113,60,53,"77,67","24,34",,,,,,66,"3,60","2,57","1,4",,"2,40","1,6","7,00",37,"19,40","12,7","16,2",99,,,1,0,0,0,0,   CKD1-5-ND,0,72,72,172,,"1,72","6,30","8,07",26,"60,47",1,"1,30",DM,1,ESRD,0,0,0,1,3,0,1,2,0,1,2,-37,
MIA,491,104,"6,30",671,"75,41",1,1,0,1,0,"72,09",160,80,80,"106,67","30,72",,,,,,326,"3,71","2,06","1,8",,"3,50","1,4","5,10",36,"0,47","5,87",17,305,,,1,0,0,0,0,   CKD1-5-ND,0,75,93,174,,"1,74","7,59","6,30",31,"72,09",0,"24,07",HT/RVD,1,ESRD,0,0,0,1,0,0,0,0,0,0,0,-36,2085
MIA,493,99,"8,19",637,"47,10",1,0,0,0,1,"104,65",120,71,49,"87,33","22,77",,,,,,460,"2,77","2,31","1,2",,"4,70","2,8","6,00",38,"0,38","2,2",11,364,,,1,0,0,0,0,   CKD1-5-ND,0,47,"63,5",167,,"1,67","7,21","8,19",45,"104,65",0,"19,03",Oth,1,ESRD,0,0,0,1,1,0,0,0,0,0,0,-38,960
MIA,494,104,"4,43",852,"44,25",0,0,0,0,0,"111,11",135,94,41,"107,67","28,03",,,,,,780,"4,71","2,48","1,9",,"4,60","1,6","6,50",37,"2,40","1,95","11,7",64,,,1,0,0,0,0,   CKD1-5-ND,0,44,"76,3",165,,"1,65","9,64","4,43",30,"111,11",0,"19,60",GN,1,ESRD,0,0,0,1,0,0,0,0,0,0,0,-37,842
MIA,495,116,"14,48",276,"69,63",0,0,0,,1,"48,15",207,93,114,"131,00","29,09",,,,,,82,"3,23","2,31","1,4",,"8,10","2,4","9,80",30,"3,00","7,07","14,4",383,,,1,0,0,0,0,   CKD1-5-ND,0,69,"75,4",161,,"1,61","3,12","14,48",13,"48,15",0,"20,53",Oth,1,ESRD,0,0,0,1,1,1,0,1,1,0,1,-30,1506
MIA,496,103,"5,12",910,"52,68",1,0,0,0,0,"69,77",143,87,56,"105,67","27,17",,,,,,360,"5,02","2,39","2,1",,"2,90","1,5","10,20",38,"1,30","5,98","18,3",207,,,1,0,0,0,0,   CKD1-5-ND,0,52,89,181,,"1,81","10,29","5,12",30,"69,77",0,"18,70",GN,1,ESRD,0,0,0,1,0,0,0,0,0,0,0,-38,4077
MIA,497,101,"5,71",763,"67,44",1,0,1,1,0,"83,72",136,76,60,"96,00","21,15",,,,,,170,"3,67","2,16","1,7",,"2,50","1,5","5,50",35,"0,89","4,59","13,3",141,,,1,0,0,0,0,   CKD1-5-ND,0,67,67,178,,"1,78","8,63","5,71",36,"83,72",0,"19,07",HT/RVD,1,ESRD,0,0,0,1,0,0,0,0,0,0,0,-35,1806
MIA,498,114,"4,02",1146,"47,27",1,0,0,1,0,"101,16",130,90,40,"103,33","24,66",,,,,,700,"7,32","2,36","3,1",,"2,40","0,96","5,10",38,"1,70","8,79","12,7",306,,,1,0,0,0,0,   CKD1-5-ND,0,47,79,179,,"1,79","12,96","4,02","43,5","101,16",0,"16,07",Oth,1,ESRD,0,0,0,1,0,0,0,0,0,0,0,-38,322
MIA,499,121,"7,59",602,"67,59",1,1,1,0,0,"46,51",136,79,57,"98,00","29,53",,,,,,520,"4,44","2,02","2,2",,"3,50",3,"5,10",37,"0,76","9,13","10,8",2409,,,1,0,0,0,0,   CKD1-5-ND,0,67,"89,4",174,,"1,74","6,81","7,59",20,"46,51",0,"18,17",DM,1,ESRD,0,0,0,1,0,0,0,0,0,0,0,-37,
MIA,500,128,"4,77",759,"53,74",0,0,0,,0,"74,07",145,102,43,"116,33","26,73",,,,,,17,"3,05","2,54","1,2",,"6,10","2,2","5,00",33,"0,75",2,"12,3",142,,,1,0,0,0,0,   CKD1-5-ND,0,53,"71,9",164,,"1,64","8,59","4,77",20,"74,07",0,"18,17",GN,1,ESRD,0,0,0,1,0,1,0,1,1,0,1,-33,1472
MIA,501,110,"3,74",932,"52,76",0,0,0,1,1,"88,89",146,104,42,"118,00","31,43",,,,,,970,"4,54","2,16","2,1",,"4,40","2,6","6,30",37,"1,30","7,68","21,8",158,,,1,0,0,0,0,   CKD1-5-ND,0,52,83,"162,5",,"1,63","10,54","3,74",24,"88,89",0,"17,70",HT/RVD,1,ESRD,0,0,0,1,1,0,0,0,0,0,0,-37,
MIA,502,108,"5,93",738,"67,77",1,0,0,1,0,"72,09",167,84,83,"111,67","23,30",,,,,,120,"3,83","2,25","1,7",,"4,50","1,4","4,70",29,"1,20","3,03","12,1",269,,,1,0,0,0,0,   CKD1-5-ND,0,67,"84,1",190,,"1,90","8,35","5,93",31,"72,09",0,"6,53",Oth,1,ESRD,0,0,0,1,0,1,0,1,1,0,1,-29,252
MIA,503,109,"3,71",898,"60,59",0,0,0,1,0,"81,48",150,91,59,"110,67","24,24",,,,,,270,"4,53","2,06","2,2",,"3,80","1,4","6,00",27,"3,70","14,4",12,256,,,1,0,0,0,0,   CKD1-5-ND,0,60,66,165,,"1,65","10,16","3,71",22,"81,48",0,"6,97",Oth,1,ESRD,0,0,0,1,2,1,0,1,1,1,3,-27,3111
MIA,505,94,"4,80",846,"74,18",1,0,1,0,1,"81,40",158,86,72,"110,00","21,28",,,,,,269,"4,80","2,18","2,2",,"3,60","0,83","12,80",36,"32,40","10,4","12,8",,,,1,0,0,0,0,   CKD1-5-ND,0,74,"75,2",188,,"1,88","9,57","4,80",35,"81,40",0,"15,60",HT/RVD,1,ESRD,0,0,0,1,3,0,1,2,0,1,2,-36,
MIA,506,95,"5,34",617,"73,15",0,0,0,0,0,"55,56",173,106,67,"128,33","31,91",,,,,,160,"4,34","2,41","1,8",,"5,60","2,3","6,30",30,"2,80","5,38","15,3",326,,,1,0,0,0,0,   CKD1-5-ND,0,73,89,167,,"1,67","6,98","5,34",15,"55,56",0,"14,90",Oth,1,ESRD,0,0,0,1,0,1,0,1,1,0,1,-30,1730
MIA,507,92,"4,58",917,"67,12",1,0,1,1,1,"83,72",149,82,67,"104,33","26,08",,,,,,200,"4,88","2,22","2,2",,"4,80","3,7","5,50",37,"4,00","4,07","18,6",323,,,1,0,0,0,0,   CKD1-5-ND,0,67,"74,5",169,,"1,69","10,37","4,58",36,"83,72",0,"12,83",HT/RVD,1,ESRD,0,0,0,1,3,0,1,2,0,1,2,-37,
MIA,508,99,"4,40",926,"71,21",1,0,0,1,0,"90,70",147,79,68,"101,67","23,22",,,,,,730,"5,53","2,21","2,5",,"4,50","1,4","12,00",37,"7,30","4,16","15,7",1249,,,1,0,0,0,0,   CKD1-5-ND,0,71,74,"178,5",,"1,79","10,48","4,40",39,"90,70",0,"11,67",Oth,1,ESRD,0,0,0,1,2,0,1,2,0,1,2,-37,1256
MIA,509,104,"6,88",642,"70,58",1,1,1,,0,"46,51",146,75,71,"98,67","25,95",,,,,,230,"3,59","2,39","1,5",,"2,70","1,4","5,60",33,"0,86","4,83",18,373,,,1,0,0,0,0,   CKD1-5-ND,0,70,85,181,,"1,81","7,26","6,88",20,"46,51",0,"9,10",DM,1,ESRD,0,0,0,1,0,1,0,1,1,0,1,-33,2634
MIA,510,114,"4,32",822,"53,86",0,0,0,,1,"98,15",144,79,65,"100,67","32,45",,,,,,160,"5,75","2,13","2,7",,"5,40","2,2","8,80",36,"6,90",,,112,,,1,0,0,0,0,   CKD1-5-ND,0,53,"90,5",167,,"1,67","9,30","4,32","26,5","98,15",0,"6,37",Oth,1,ESRD,0,0,0,1,3,0,1,2,0,1,2,-36,134
MIA,511,104,"8,10",731,"25,00",1,0,0,,1,"131,40",143,94,49,"110,33","22,79",,,,,,1050,"4,05","2,13","1,9",,"4,60","0,6","5,20",37,"1,30",,,599,,,1,0,0,0,0,   CKD1-5-ND,0,25,78,185,,"1,85","8,27","8,10","56,5","131,40",0,"4,73",HT/RVD,1,ESRD,0,0,0,1,1,0,0,0,0,0,0,-37,4346
MIA,512,110,"6,13",745,"61,49",1,1,0,,1,"66,28",149,93,56,"111,67","29,88",,,,,,900,"4,62","2,31",2,,"4,00","2,2","28,90",35,"8,90",,,343,,,1,0,0,0,0,   CKD1-5-ND,0,61,89,"172,6",,"1,73","8,43","6,13","28,5","66,28",0,"3,77",GN,1,ESRD,0,0,0,1,3,0,1,2,0,1,2,-35,3968
MIA,513,98,"6,21",724,"64,48",1,0,0,1,0,"97,67",151,94,57,"113,00","27,71",,,,,,310,"4,80","2,4",2,,"4,50",1,"5,30",33,"1,40",,,536,,,1,0,0,0,0,   CKD1-5-ND,0,64,"83,5","173,6",,"1,74","8,19","6,21",42,"97,67",0,"3,10",Oth,1,ESRD,0,0,0,1,0,1,0,1,1,0,1,-33,932
MIA,514,113,"23,52",242,"63,47",1,1,1,1,1,"30,23",143,77,66,"99,00","23,25",,,,,,380,"1,76","2,26","0,78",,"4,90","1,3","12,50",26,"39,20",,,605,,,1,0,0,0,0,   CKD1-5-ND,0,63,"63,3",165,,"1,65","2,74","23,52",13,"30,23",0,"1,60",DM,1,ESRD,0,0,0,1,3,1,1,3,1,1,3,-26,
MIA,515,109,"4,88",1017,"40,18",1,1,0,0,0,"75,58",164,92,72,"116,00","36,36",,,,,,630,"3,89","1,69","2,3",,"3,80","1,7","6,10",26,"1,20",,,298,,,1,0,0,0,0,   CKD1-5-ND,0,40,99,165,,"1,65","11,50","4,88","32,5","75,58",0,"1,43",DM,1,ESRD,0,0,0,1,0,1,0,1,1,0,1,-26,6366
MIA,516,93,"6,42",518,"77,02",0,0,1,0,1,"70,37",144,82,62,"102,67","21,01",,,,,,260,"3,66","2,15","1,7",,"4,20","0,99","3,90",32,"1,20",,,381,,,1,0,0,0,0,   CKD1-5-ND,0,77,"57,9",166,,"1,66","5,86","6,42",19,"70,37",0,"1,37",Oth,1,ESRD,0,0,0,1,1,1,0,1,1,0,1,-32,199
MIMICK 1,14,129,"0,00",247,"78,00",1,0,1,1,1,"30,23",125,85,40,"98,33","14,17","2,96","37,04","13,12","1,05","41,8",98,"2,62","2,38","1,1","0,87","4,50","2,6","7,70",42,"2,50","8,6","19,7",1265,,"3239,14",0,1,0,0,2,   CKD1-5-ND,0,78,40,168,"7,39","1,68","2,79","20,72",13,"30,23",1,"4,20",Oth,2,HD,0,1,0,0,1,0,0,0,0,0,0,-42,
Kärltx,7,127,"0,00",924,"43,00",1,0,0,,0,"102,33",144,96,48,"112,00","21,73","15,67","60,33","17,25","4,48",210,96,"3,39","2,23","1,3","0,15","3,80","0,93","7,00",42,"1,10","1,74","14,3",,,,0,1,0,0,3,   CKD5-D,1,43,76,187,"20,61","1,87","10,45","5,38",44,"102,33",0,"60,63",Oth,2,HD,0,0,1,0,0,0,0,0,0,0,0,-42,
Kärltx,10,91,"0,00",530,"29,00",0,0,0,1,0,"96,30",107,72,35,"83,67","26,40",,,,,283,421,"3,46","2,29","1,9",,"4,30","2,4","11,00",32,"24,80","8,17","21,6",,,,0,0,0,1,3,   CKD5-D,1,29,71,164,,"1,64","6,00","8,75",26,"96,30",0,"60,63",Oth,3,PD,0,0,1,0,2,0,1,2,1,1,3,-32,
Kärltx,13,96,"0,00",1086,"38,00",1,0,0,0,1,"146,51",167,96,71,"119,67","24,54","13,87","70,13","20,49","4,05",291,642,"4,48","2,54","2,2","0,26","3,80",1,"4,60",37,"48,00","5,39","14,7",,,,0,1,0,0,0,   CKD5-D,1,38,84,185,"16,51","1,85","12,29","4,58",63,"146,51",0,"60,63",Oth,2,HD,0,0,0,1,3,0,1,2,0,1,2,-37,
Kärltx,19,110,"0,00",725,"63,00",0,1,0,1,0,"61,11",164,78,86,"106,67","32,01",,,,,147,421,"4,35","2,29","1,9",,"3,30",3,"8,50",34,"2,20","4,86","45,8",,,,0,1,0,0,0,   CKD5-D,1,63,"76,9",155,,"1,55","8,20","4,72","16,5","61,11",0,"60,63",Oth,2,HD,0,0,0,1,0,1,0,1,1,0,1,-34,
Kärltx,20,114,"0,00",1135,"43,00",1,0,0,1,1,"102,33",176,104,72,"128,00","21,85","16,50","59,10","17,08","4,77",283,289,"7,29","2,43",3,"0,27","6,50","2,5","5,50",37,"0,27","0,82","10,2",,,,0,0,0,1,0,   CKD5-D,1,43,"75,6",186,"21,83","1,86","12,84","4,19",44,"102,33",0,"60,63",Oth,3,PD,0,0,0,1,1,0,0,0,0,0,0,-37,
Kärltx,23,140,"0,00",794,"66,00",1,0,0,1,0,"111,63",182,90,92,"120,67","27,14","17,84","58,76","20,82","6,32",132,373,"4,52","1,75","1,8","0,17","3,80","2,2",,35,"53,80","7,17","16,8",,,,0,1,0,0,0,   CKD5-D,1,66,"76,6",168,"23,29","1,68","8,98","5,49",48,"111,63",0,"60,63",HT/RVD,2,HD,0,0,0,1,2,0,1,2,0,1,2,-35,
Kärltx,24,128,"0,00",513,"57,00",1,1,1,1,0,"86,05",130,70,60,"90,00","25,72","19,13","62,37","19,68","6,04",83,,"2,08","2,19","0,91",,"4,00","1,3",,33,"2,00","1,78","9,84",,,,0,1,0,0,0,   CKD5-D,1,57,"81,5",178,"23,48","1,78","5,80","9,93",37,"86,05",0,"60,63",DM,2,HD,0,0,0,1,0,1,0,1,1,0,1,-33,
Kärltx,26,108,"0,00",793,"68,00",1,0,0,1,0,"56,98",131,69,62,"89,67","25,87","18,86","55,04","19,27","6,60",432,234,"3,41","2,19","2,2",,"6,40","2,2",,32,"3,10","5,87","13,4",,,,0,1,0,0,0,   CKD5-D,1,68,"73,9",169,"25,52","1,69","8,97","5,43","24,5","56,98",0,"60,63",Oth,2,HD,0,0,0,1,2,1,0,1,1,1,3,-32,
Kärltx,27,99,"0,00",559,"27,00",0,0,0,0,0,"100,00",136,82,54,"100,00","22,31","15,15","40,55","16,24","6,07",292,226,"2,87","2,29","1,8","0,14","3,90","1,8",,33,"0,21","0,25","7,71",,,,0,1,0,0,0,   CKD5-D,1,27,"55,7",158,"27,21","1,58","6,32","8,32",27,"100,00",0,"60,63",Oth,2,HD,0,0,0,1,0,1,0,1,1,0,1,-33,
Kärltx,31,104,"0,00",871,"44,00",1,0,0,1,0,"76,74",113,71,42,"85,00","19,82","10,82","49,18","16,24","3,57",251,79,"2,21","2,43","0,91","0,35","5,30","4,4",,33,"0,20","1,29","11,1",,,,0,1,0,0,0,   CKD5-D,1,44,60,174,"18,04","1,74","9,85","5,73",33,"76,74",0,"60,63",Oth,2,HD,0,0,0,1,0,1,0,1,1,0,1,-33,
Kärltx,34,134,"0,00",518,"50,00",0,0,0,0,0,"74,07",108,59,49,"75,33","21,44",,,,,258,"367,92","3,16","1,97","1,8","0,31","6,80","2,6",,31,"0,20","0,48","7,45",,,,0,0,0,1,0,   CKD5-D,1,50,"54,2",159,,"1,59","5,86","7,77",20,"74,07",0,"60,63",Oth,3,PD,0,0,0,1,0,1,0,1,1,0,1,-31,
Kärltx,36,111,"0,00",564,"20,00",0,0,0,0,1,"62,96",137,85,52,"102,33","23,98","21,61","42,09","15,84","8,14",318,1090,"3,71","2,18","1,7","0,25","4,60","1,3",,35,"0,20","0,06","8,47",,,,0,1,0,0,0,   CKD5-D,1,20,"63,7",163,"33,93","1,63","6,38","8,65",17,"62,96",0,"60,63",GN,2,HD,0,0,0,1,1,0,0,0,0,0,0,-35,
Kärltx,37,121,"0,00",508,"33,00",0,0,0,0,0,"92,59",145,90,55,"108,33","22,04",,,,,263,309,"2,17","2,26","0,96",,"6,20",2,,32,"0,20","1,41",16,,,,0,1,0,0,0,   CKD5-D,1,33,60,165,,"1,65","5,75","8,96",25,"92,59",0,"60,63",Oth,2,HD,0,0,0,1,0,1,0,1,1,0,1,-32,
Kärltx,38,105,"0,00",829,"50,00",1,0,0,0,0,"83,72",152,86,66,"108,00","22,30","12,40","63,10","18,64","3,66",285,"292,45","5,48","2,1","2,1","0,23","6,00","1,7",,36,"0,20","0,86","11,9",,,,0,0,0,1,0,   CKD5-D,1,50,"75,5",184,"16,42","1,84","9,38","5,84",36,"83,72",1,"30,23",Oth,3,PD,0,0,0,1,0,0,0,0,0,0,0,-36,
Kärltx,40,117,"0,00",1056,"22,00",1,0,0,0,0,"73,26",147,93,54,"111,00","23,51",,,,,427,465,"4,92","2,46",2,"0,25","3,70","2,2",,36,"0,42","0,5","7,56",,,,0,1,0,0,0,   CKD5-D,1,22,72,175,,"1,75","11,95","5,30","31,5","73,26",0,"60,63",Oth,2,HD,0,0,0,1,0,0,0,0,0,0,0,-36,
Kärltx,42,144,"0,00",622,"38,00",1,0,0,0,0,"146,51",140,90,50,"106,67","22,05","11,22","71,78","19,07","2,98",146,"1396,23","3,12","2,38","1,9",,"3,40","0,6",,42,"0,66","0,94",12,,,,0,1,0,0,0,   CKD5-D,1,38,83,194,"13,52","1,94","7,04","8,99",63,"146,51",0,"60,60",GN,2,HD,0,0,0,1,0,0,0,0,0,0,0,-42,
Kärltx,43,136,"0,00",793,"22,00",1,0,0,0,0,"90,70",111,65,46,"80,33","20,75","5,25","51,25","18,83","1,93",169,176,"4,42","2,21",2,"0,21","3,90","1,1",,42,"0,57","0,01","7,34",,,,0,1,0,0,0,   CKD5-D,1,22,"56,5",165,"9,28","1,65","8,97","7,50",39,"90,70",0,"60,37",GN,2,HD,0,0,0,1,0,0,0,0,0,0,0,-42,
Kärltx,46,116,"0,00",608,"32,00",1,0,0,0,0,"108,14",135,87,48,"103,00","25,13",,,,,135,468,"1,81","2,29","0,79","0,16","5,50","1,2",,40,"1,60","2,26","11,3",,,,0,0,0,1,0,   CKD5-D,1,32,86,185,,"1,85","6,88","9,63","46,5","108,14",0,"59,67",GN,3,PD,0,0,0,1,0,0,1,2,0,0,0,-40,
Kärltx,47,98,"0,00",785,"40,00",1,0,0,0,0,"120,93",155,87,68,"109,67","24,66","21,87","60,73","18,13","6,53",156,"254,72","3,01","2,2","1,6","0,09","4,40","1,1",,33,"1,30","0,01","8,98",,,,0,0,0,1,0,   CKD5-D,1,40,"82,6",183,"26,48","1,83","8,88","6,69",52,"120,93",0,"59,43",GN,3,PD,0,0,0,1,0,0,0,0,1,0,1,-33,
Kärltx,51,102,"0,00",589,"68,00",1,1,1,0,0,"62,79",140,70,70,"93,33","26,23","25,93","66,77","18,89","7,34",159,"235,85","3,27","2,32","1,4","0,29","3,70","0,9",,29,"1,00","1,52","9,26",,,,0,0,0,1,0,   CKD5-D,1,68,"92,7",188,"27,97","1,88","6,66","7,77",27,"62,79",0,"58,27",Oth,3,PD,0,0,0,1,0,1,0,1,1,0,1,-29,
Kärltx,52,138,"0,00",719,"62,00",1,0,1,0,0,"80,23",120,65,55,"83,33","23,66","17,78","52,22","17,65","6,01",533,"462,26","4,01","2,71","1,4","0,45","3,00","1,4",,37,"1,10","0,01","16,8",,,,0,1,0,0,0,   CKD5-D,1,62,70,172,"25,39","1,72","8,13","6,37","34,5","80,23",0,"57,80",Oth,2,HD,0,0,0,1,0,0,0,0,0,0,0,-37,
Kärltx,53,120,"0,00",611,"37,00",0,0,0,0,1,"111,11",102,65,37,"77,33","27,25","24,11","51,89","18,61","8,65",266,"49,06","4,62","2,4","2,3","0,30","8,20","2,6",,36,"9,60","0,01","7,85",,,,0,1,0,0,0,   CKD5-D,1,37,76,167,"31,73","1,67","6,91","6,97",30,"111,11",0,"57,57",Oth,2,HD,0,0,0,1,3,0,1,2,0,1,2,-36,
Kärltx,54,127,"0,00",920,"66,00",1,0,1,0,0,"97,67",131,72,59,"91,67","26,39","21,40","69,90","20,20","6,19",308,62,"5,90","2,36","2,5","0,16","6,00","1,8",,31,"0,67","1,36","10,1",,,,0,0,0,1,0,   CKD5-D,1,66,"91,3",186,"23,44","1,86","10,41","4,60",42,"97,67",0,"56,17",Oth,3,PD,0,0,0,1,0,1,0,1,1,0,1,-31,
Kärltx,60,121,"0,00",560,"45,00",0,1,0,0,1,"92,59",130,85,45,"100,00","25,84","22,39","38,11","16,28","9,57",175,"122,64","2,01","2,26","1,2","0,30","4,50",1,,35,"1,40","2,94","9,17",,,,0,0,0,1,0,   CKD5-D,1,45,"60,5",153,"37,01","1,53","6,33","7,32",25,"92,59",0,"53,37",Oth,3,PD,0,0,0,1,1,0,0,0,0,0,0,-35,
Kärltx,63,136,"0,00",1003,"29,00",1,0,0,0,0,"127,91",135,72,63,"93,00","22,79",,,,,371,"169,81","4,09","1,81","2,1","0,11","4,80","1,3",,34,"0,23","0,01","9,33",,,,0,0,0,1,0,   CKD5-D,1,29,"84,9",193,,"1,93","11,35","5,37",55,"127,91",0,"51,50",GN,3,PD,0,0,0,1,0,0,0,0,1,0,1,-34,
Kärltx,64,114,"0,00",1022,"36,00",0,0,0,0,0,"70,37",159,94,65,"115,67","28,76","22,48","38,82","18,21","10,55",273,"311,32","10,08","2,08","1,8","0,33","3,00","1,6",,33,"10,60","2,68","25,6",,,,0,1,0,0,0,   CKD5-D,1,36,"61,3",146,"36,67","1,46","11,56","3,77",19,"70,37",0,"51,03",Oth,2,HD,0,0,0,1,2,1,1,3,1,1,3,-33,
Kärltx,67,118,"0,00",829,"55,00",1,0,1,0,0,"89,53",126,70,56,"88,67","24,31","15,46","59,84","19,32","4,99",105,"273,58","3,88","2,16",2,"0,12","6,40","2,8",,34,"2,10","0,81","15,1",,,,0,0,0,1,0,   CKD5-D,1,55,"75,3",176,"20,53","1,76","9,38","5,63","38,5","89,53",0,"43,80",Oth,3,PD,0,0,0,1,0,0,1,2,1,0,1,-34,
Kärltx,68,94,"0,00",562,"54,00",1,0,1,0,0,"41,86",144,74,70,"97,33","25,31","20,17","44,63","17,43","7,88",115,"207,54","2,26","1,94","2,1","0,28","4,70","0,54",,39,"0,45","0,39","17,3",,,,0,1,0,0,0,   CKD5-D,1,54,"64,8",160,"31,12","1,60","6,36","9,08",18,"41,86",0,"43,60",Oth,2,HD,0,0,0,1,0,0,0,0,0,0,0,-39,
Kärltx,70,103,"0,00",681,"30,00",0,0,0,0,0,"77,78",127,81,46,"96,33","21,63","18,07","35,93","14,39","7,24",392,170,"5,33","2,96","1,8","0,16","3,90","2,4",,37,"0,30","0,91","13,4",,,,0,0,0,1,0,   CKD5-D,1,30,54,158,"33,46","1,58","7,70","6,42",21,"77,78",0,"41,70",Oth,3,PD,0,0,0,1,0,0,0,0,0,0,0,-37,
Kärltx,73,100,"0,00",740,"19,00",0,0,0,0,0,"111,11",115,75,40,"88,33","20,86","14,90","46,10","15,77","5,10",359,490,"3,57","2,23","1,6","0,01","4,90","1,1",,36,"1,50","3,55","16,1",,,,0,0,0,1,0,   CKD5-D,1,19,61,171,"24,43","1,71","8,37","6,27",30,"111,11",0,"40,77",HT/RVD,3,PD,0,0,0,1,0,0,0,0,0,0,0,-36,
Kärltx,75,96,"0,00",914,"52,00",0,0,0,0,1,"55,56",145,84,61,"104,33","18,96","11,98","31,82","13,77","5,18",378,"254,72","4,97","2,07","2,4","0,31","5,60","1,3",,32,"4,30","1,53",10,,,,0,0,0,1,0,   CKD5-D,1,52,"43,8",152,"27,34","1,52","10,34","3,85",15,"55,56",0,"40,27",Oth,3,PD,0,0,0,1,3,0,1,2,1,1,3,-32,
Kärltx,77,106,"0,00",410,"45,00",1,0,1,0,0,"106,98",129,68,61,"88,33","24,57","21,89","62,21","18,18","6,40",344,540,"2,05","2,05",1,"0,25","4,20",1,,36,"0,47","2,84",16,,,,0,0,0,1,0,   CKD5-D,1,45,"84,1",185,"26,03","1,85","4,64","14,16",46,"106,98",0,"39,40",GN,3,PD,0,0,0,1,0,0,0,0,0,0,0,-36,
Kärltx,79,127,"0,00",651,"57,00",1,0,0,0,1,"108,14",132,90,42,"104,00","24,49","21,85","74,15","18,91","5,57",126,170,"3,37","2,41","1,4","0,08","4,60","0,9",,35,"14,60","1,97","8,5",,,,0,0,0,1,0,   CKD5-D,1,57,96,198,"22,76","1,98","7,36","7,44","46,5","108,14",0,"38,87",Oth,3,PD,0,0,0,1,3,0,1,2,0,1,2,-35,
Kärltx,81,111,"0,00",535,"54,00",0,0,0,0,1,"59,26",126,73,53,"90,67","23,47",,,,,247,1050,"3,85","2,14","1,8","0,10","4,70","0,9",,35,"0,40","0,86","9,9",,,,0,0,0,1,0,   CKD5-D,1,54,"52,8",150,,"1,50","6,05","7,26",16,"59,26",0,"36,10",GN,3,PD,0,0,0,1,1,0,0,0,0,0,0,-35,
Kärltx,83,97,"0,00",1013,"31,00",1,0,0,0,1,"109,30",168,100,68,"122,67","24,22","15,25","69,45","19,86","4,36",168,100,"2,90","2,23","1,3","0,19","3,20","0,75",,34,"0,20","1,9","9,7",,,,0,0,0,1,0,   CKD5-D,1,31,"84,7",187,"18,01","1,87","11,46","5,23",47,"109,30",0,"34,70",GN,3,PD,0,0,0,1,1,0,0,0,1,0,1,-34,
Kärltx,84,118,"0,00",539,"59,00",1,0,1,0,1,"83,72",150,92,58,"111,33","21,83","16,14","41,86","15,75","6,08",168,74,"2,51","2,28","1,1","0,16","5,10","0,8","6,30",39,"3,60","0,87","10,9",,,,0,1,0,0,0,   CKD5-D,1,59,58,163,"27,83","1,63","6,10","9,22",36,"83,72",0,"33,30",HT/RVD,2,HD,0,0,0,1,3,0,0,0,0,1,2,-39,
Kärltx,87,121,"0,00",1014,"53,00",1,1,0,0,0,"86,05",130,85,45,"100,00","25,40","27,44","55,76","17,02","8,37",156,560,"1,60","1,45","1,1","0,16","3,20","1,9",,35,"1,20","1,78","12,4",,,,0,0,0,1,0,   CKD5-D,1,53,"83,2",181,"32,98","1,81","11,47","4,48",37,"86,05",0,"31,93",DM,3,PD,0,0,0,1,0,0,0,0,0,0,0,-35,
Kärltx,91,125,"0,00",609,"53,00",0,0,0,0,0,"92,59",135,90,45,"105,00","27,91","27,80","53,80","18,40","9,51",310,"226,42","2,87","2,21","1,3","0,15","6,90","0,4",,34,"0,67","1,67","8,8",,,,0,0,0,1,0,   CKD5-D,1,53,"81,6",171,"34,07","1,71","6,89","6,25",25,"92,59",0,"30,97",HT/RVD,3,PD,0,0,0,1,0,0,0,0,1,0,1,-34,
Kärltx,96,101,"0,00",829,"26,00",1,0,0,,0,"97,67",121,62,59,"81,67","21,00","11,21","57,59","17,58","3,42",451,"169,81","2,57","2,14","1,2",,"5,10","1,1",,40,"2,20","3,2","12,4",,,,0,1,0,0,0,   CKD5-D,1,26,"68,8",181,"16,29","1,81","9,38","6,91",42,"97,67",0,"28,87",HT/RVD,2,HD,0,0,0,1,0,0,0,0,0,0,0,-40,
Kärltx,97,113,"0,00",1136,"60,00",1,0,0,,0,"116,28",123,70,53,"87,67","25,15","20,47","58,33","18,62","6,53",179,400,"3,86","2,41","1,6",,"5,70","1,5",,34,"0,50","0,97","11,4",,,,0,0,0,1,0,   CKD5-D,1,60,"78,8",177,"25,97","1,77","12,85","3,72",50,"116,28",0,"28,63",Oth,3,PD,0,0,0,1,0,0,0,0,1,0,1,-34,
Kärltx,98,115,"0,00",849,"56,00",0,0,0,,0,"85,19",116,75,41,"88,67","23,63","26,96","40,54","14,19","9,44",224,1100,"3,44","2,29","1,5",,"5,60","0,64",,38,"0,94","7,55","14,4",,,,0,0,0,1,0,   CKD5-D,1,56,"67,5",169,"39,94","1,69","9,60","4,10",23,"85,19",0,"28,40",Oth,3,PD,0,0,0,1,0,0,0,0,0,0,0,-38,
Kärltx,99,96,"0,00",738,"28,00",1,0,0,,1,"88,37",151,96,55,"114,33","25,13",,,,,298,"235,85","2,47","2,06","1,2",,"3,60","0,7",,32,"0,28","2,39","12,5",,,,0,1,0,0,0,   CKD5-D,1,28,86,185,,"1,85","8,35","7,84",38,"88,37",0,"28,17",GN,2,HD,0,0,0,1,1,1,0,1,1,0,1,-32,
Kärltx,100,115,"0,00",424,"65,00",1,0,0,,1,"76,74",138,84,54,"102,00","23,87","17,21","60,99","18,62","5,25",139,540,"2,51","2,51",1,,"3,70","0,73",,37,"2,20","1,51","10,9",,,,0,1,0,0,0,   CKD5-D,1,65,"78,2",181,"22,01","1,81","4,80","11,81",33,"76,74",0,"27,93",Oth,2,HD,0,0,0,1,1,0,0,0,0,0,0,-37,
Kärltx,101,102,"0,00",818,"21,00",1,0,0,,1,"95,35",132,81,51,"98,00","19,27","3,82","55,18","18,02","1,25",420,"226,42","4,61","2,56","1,8",,"4,10","1,3",,40,"0,20","2,1","15,9",,,,0,0,0,1,0,   CKD5-D,1,21,59,175,"6,48","1,75","9,25","7,27",41,"95,35",0,"27,77",GN,3,PD,0,0,0,1,1,0,0,0,0,0,0,-40,
Kärltx,103,132,"0,00",899,"46,00",1,0,0,,0,"86,05",153,95,58,"114,33","22,57","14,94","56,56","17,85","4,72",185,210,,,,,"3,50","1,2",,37,"0,34","1,58","12,5",,,,0,0,0,1,0,   CKD5-D,1,46,"71,5",178,"20,90","1,78","10,17","5,44",37,"86,05",0,"27,27",GN,3,PD,0,0,0,1,0,0,0,0,0,0,0,-37,
Kärltx,106,109,"0,00",1491,"45,00",1,0,0,,0,"100,00",148,84,64,"105,33","30,06",,,,,255,660,"5,32","2,42","2,2",,"3,90","1,6",,34,"1,60","0,63","11,8",,,,0,0,0,1,0,   CKD5-D,1,45,91,174,,"1,74","16,87","2,97",43,"100,00",0,"23,97",GN,3,PD,0,0,0,1,0,0,1,2,1,0,1,-34,
Kärltx,108,111,"0,00",764,"32,00",1,0,0,,1,"100,00",170,106,64,"127,33","24,16","19,45","70,55","18,94","5,22",315,110,"4,05","2,25","1,8",,"4,70","1,1",,41,"0,26","5,42","13,4",,,,0,1,0,0,0,   CKD5-D,1,32,90,193,"21,61","1,93","8,64","7,31",43,"100,00",0,"23,50",GN,2,HD,0,0,0,1,1,0,0,0,0,0,0,-41,
Kärltx,109,95,"0,00",1124,"75,00",1,0,1,,0,"43,02",114,67,47,"82,67","30,20","37,92","54,58","17,82","12,38",309,410,"4,32","1,88","2,3",,"3,30","1,4",,27,"0,42","1,47","8,34",,,,0,0,0,1,0,   CKD5-D,1,75,"92,5",175,"41,00","1,75","12,71","3,39","18,5","43,02",0,"23,27",Oth,3,PD,0,0,0,1,0,1,0,1,1,0,1,-27,
Kärltx,110,99,"0,00",616,"69,00",0,0,0,,0,"62,96",147,85,62,"105,67","21,19","17,46","38,84","14,62","6,57",151,170,"4,22","2,22","1,9",,"5,10","0,56",,31,"0,80","1,38","10,3",,,,0,0,0,1,0,   CKD5-D,1,69,"56,3",163,"31,02","1,63","6,97","5,51",17,"62,96",0,"22,80",GN,3,PD,0,0,0,1,0,1,0,1,1,0,1,-31,
Kärltx,113,113,"0,00",649,"65,00",0,1,0,,0,"114,81",181,96,85,"124,33","28,00","28,90","41,00","16,43","11,58",205,58,"5,88","2,1","2,8",,"4,70","1,8",,33,"0,47","2,01","14,1",,,,0,1,0,0,0,   CKD5-D,1,65,"69,9",158,"41,34","1,58","7,34","5,32",31,"114,81",0,"21,87",HT/RVD,2,HD,0,0,0,1,0,1,0,1,1,0,1,-33,
Kärltx,116,131,"0,00",877,"50,00",1,0,0,,1,"97,67",166,105,61,"125,33","26,12","15,99","64,01","20,90","5,22",257,82,"2,23","2,23",1,,"3,40","1,2",,30,"1,10","4,17","20,6",,,,0,0,0,1,0,   CKD5-D,1,50,80,175,"19,99","1,75","9,92","5,45",42,"97,67",0,"20,70",HT/RVD,3,PD,0,0,0,1,1,1,0,1,1,0,1,-30,
Kärltx,118,105,"0,00",745,"27,00",1,0,0,,0,"100,00",121,66,55,"84,33","18,81","6,81","50,79","16,58","2,22",232,320,"4,66","2,59","1,8",,"3,00","1,3",,40,"4,50","0,66",18,,,,0,1,0,0,0,   CKD5-D,1,27,"57,6",175,"11,82","1,75","8,43","7,80",43,"100,00",0,"19,53",Oth,2,HD,0,0,0,1,2,0,0,0,0,1,2,-40,
Kärltx,120,130,"0,00",1136,"32,00",1,0,1,,0,"123,26",142,87,55,"105,33","24,94","20,15","67,05","19,17","5,76",343,220,"6,10","2,26","2,7",,"4,60","1,3",,39,"0,38","2,7","12,4",,,,0,1,0,0,0,   CKD5-D,1,32,"87,2",187,"23,11","1,87","12,85","4,52",53,"123,26",0,"19,07",GN,2,HD,0,0,0,1,0,0,0,0,0,0,0,-39,
Kärltx,121,104,"0,00",686,"32,00",1,0,0,,0,"104,65",157,95,62,"115,67","31,91","20,13","68,87","24,69","7,22",,360,"2,19","2,26","0,97",,"6,30","0,98",,40,"2,40","0,45","10,4",,,,0,1,0,0,0,   CKD5-D,1,32,89,167,"22,62","1,67","7,76","8,33",45,"104,65",0,"18,60",GN,2,HD,0,0,0,1,0,0,0,0,0,0,0,-40,
Kärltx,124,114,"0,00",581,"50,00",0,0,0,,0,"111,11",125,75,50,"91,67","23,55","25,61","36,19","13,79","9,76",,270,"2,82","2,56","1,1",,"3,90","0,99",,38,"1,90","0,71","8,64",,,,0,1,0,0,0,   CKD5-D,1,50,"61,8",162,"41,44","1,62","6,57","6,76",30,"111,11",0,"17,20",Oth,2,HD,0,0,0,1,0,0,0,0,0,0,0,-38,
Kärltx,125,109,"0,00",560,"51,00",1,1,1,,0,"55,81",164,79,85,"107,33","28,52","25,80","57,60","19,70","8,82",,100,"2,64","2,2","1,2",,"3,60","1,3",,33,"7,10","0,83","9,51",,,,0,0,0,1,0,   CKD5-D,1,51,"83,4",171,"30,93","1,71","6,33","9,31",24,"55,81",0,"16,97",DM,3,PD,0,0,0,1,2,0,1,2,1,1,3,-33,
Kärltx,128,163,"0,00",684,"32,00",1,0,0,,0,"93,02",130,80,50,"96,67","23,84","16,67","56,33","18,39","5,44",,250,"3,65","2,43","1,5",,"5,90","1,2",,36,"0,55","3,36","12,8",,,,0,0,0,1,0,   CKD5-D,1,32,73,175,"22,83","1,75","7,74","8,36",40,"93,02",0,"16,50",Oth,3,PD,0,0,0,1,0,0,0,0,0,0,0,-36,
Kärltx,131,126,"0,00",705,"22,00",0,0,0,,1,"103,70",123,67,56,"85,67","19,12","11,71","39,09","14,71","4,41",,"113,21","4,75","2,26","2,1",,"5,90","1,9",,37,"0,20","2,23","14,2",,,,0,0,0,1,0,   CKD5-D,1,22,"50,8",163,"23,06","1,63","7,98","6,51",28,"103,70",0,"15,17",GN,3,PD,0,0,0,1,1,0,0,0,0,0,0,-37,
Kärltx,132,115,"0,00",857,"24,00",1,0,0,,0,"102,33",107,70,37,"82,33","34,94","40,29","76,71","22,91","12,03",,"622,64","3,46","1,92","1,8",,"4,00","0,61",,40,"3,90","1,3","16,4",,,,0,1,0,0,0,   CKD5-D,1,24,117,183,"34,43","1,83","9,69","6,73",44,"102,33",0,"14,87",Oth,2,HD,0,0,0,1,2,0,0,0,0,1,2,-40,
Kärltx,133,113,"0,00",859,"49,00",0,0,0,,0,"66,67",130,80,50,"96,67","30,90","33,16","54,04","19,15","11,75",,190,"4,23","2,35","1,8",,"3,40",1,,33,"1,70","1,37",24,,,,0,1,0,0,0,   CKD5-D,1,49,"87,2",168,"38,02","1,68","9,72","4,24",18,"66,67",0,"14,40",HT/RVD,2,HD,0,0,0,1,0,1,0,1,1,0,1,-33,
Kärltx,136,126,"0,00",431,"44,00",0,0,0,,0,"96,30",131,76,55,"94,33","29,02",,,,,,"462,26","3,78","2,71","1,4",,"6,40","0,76",,37,"0,20",,,,,,0,1,0,0,0,   CKD5-D,1,44,79,165,,"1,65","4,88","10,12",26,"96,30",0,"10,43",GN,2,HD,0,0,0,1,0,0,0,0,0,0,0,-37,
Kärltx,137,94,"0,00",974,"40,00",1,0,0,,0,"132,56",140,75,65,"96,67","27,08","14,26","80,44","23,00","4,08",,"49,06","5,52","2,4","2,3",,"2,50","0,77",,30,"0,20",,,,,,0,1,0,0,0,   CKD5-D,1,40,"94,7",187,"15,06","1,87","11,02","5,15",57,"132,56",0,"10,20",HT/RVD,2,HD,0,0,0,1,0,1,0,1,1,0,1,-30,
Kärltx,138,114,"0,00",776,"61,00",0,0,0,,1,"92,59",180,90,90,"120,00","26,50","23,90","43,10","17,05","9,45",,"188,68","3,73","2,33","1,6",,"3,60","2,1",,27,"7,60",,,,,,0,1,0,0,0,   CKD5-D,1,61,67,159,"35,67","1,59","8,78","4,41",25,"92,59",0,"9,73",Oth,2,HD,0,0,0,1,3,1,1,3,1,1,3,-27,
Kärltx,140,117,"0,00",878,"49,00",1,0,0,,1,"113,95",184,95,89,"124,67","26,20","18,87","64,13","20,24","5,96",,"169,81","2,59","2,16","1,2",,"4,10",2,,36,"3,60",,,,,,0,1,0,0,0,   CKD5-D,1,49,83,178,"22,74","1,78","9,93","5,48",49,"113,95",0,"9,10",HT/RVD,2,HD,0,0,0,1,3,0,0,0,0,1,2,-36,
Kärltx,141,122,"0,00",669,"49,00",1,0,1,,1,"90,70",153,91,62,"111,67","21,46","7,94","60,06","18,95","2,51",,"91,51","3,26","2,04","1,6",,"4,90","1,8",,32,"1,40",,,,,,0,0,0,1,0,   CKD5-D,1,49,68,178,"11,68","1,78","7,57","7,62",39,"90,70",0,"8,87",HT/RVD,3,PD,0,0,0,1,1,0,0,0,1,0,1,-32,
Kärltx,143,121,"0,00",1017,"32,00",1,0,0,,0,"86,05",158,84,74,"108,67","23,15","13,29","54,41","18,61","4,55",,"518,87","4,45","2,12","2,1",,"6,90","2,8",,34,"0,24",,,,,,0,1,0,0,0,   CKD5-D,1,32,"67,7",171,"19,64","1,71","11,50","5,17",37,"86,05",0,"7,17",GN,2,HD,0,0,0,1,0,1,0,1,1,0,1,-34,
Kärltx,144,112,"0,00",635,"69,00",1,1,0,,0,"81,40",158,94,64,"115,33","24,12","15,00","59,70","19,27","4,84",,"18,87","2,56","2,56",1,,"4,50","0,64",,29,"3,60",,,,,,0,0,0,1,0,   CKD5-D,1,69,"74,7",176,"20,08","1,76","7,18","7,05",35,"81,40",0,"6,93",DM,3,PD,0,0,0,1,2,1,1,3,1,1,3,-29,
Kärltx,145,,"0,00",808,"38,00",0,0,0,,0,"107,41",130,90,40,"103,33","36,55","38,36","49,44","20,58","15,97",,,"2,94","1,96","1,5",,"4,60","1,5",,30,"0,20",,,,,,0,1,0,0,0,   CKD5-D,1,38,"87,8",155,"43,69","1,55","9,14","4,94",29,"107,41",0,"6,63",Oth,2,HD,0,0,0,1,0,1,0,1,1,0,1,-30,
Kärltx,146,107,"0,00",743,"69,00",1,0,0,,1,"76,74",135,72,63,"93,00","25,31",,,,,,"122,64","2,71","2,26","1,2",,"4,80","0,57",,24,"1,50",,,,,,0,0,0,1,0,   CKD5-D,1,69,"78,4",176,,"1,76","8,40","5,83",33,"76,74",0,"6,23",Oth,3,PD,0,0,0,1,1,1,0,1,1,0,1,-24,
Kärltx,147,96,"0,00",442,"20,00",0,0,0,,1,,172,115,57,"134,00","20,57","16,18","34,52","14,01","6,56",,"113,21","3,32","2,37","1,4",,"5,60","1,2",,32,"0,20",,,,,,0,0,0,1,0,   CKD5-D,1,20,"50,7",157,"31,91","1,57","5,00","11,61",,,0,"5,60",Oth,3,PD,0,0,0,1,1,0,0,0,1,0,1,-32,
Kärltx,148,110,"0,00",704,"47,00",1,0,0,,1,"93,02",142,91,51,"108,00","20,82","8,20","54,10","18,08","2,74",,"188,68","3,69","2,05","1,8",,"4,10","1,5",,33,"0,20",,,,,,0,1,0,0,0,   CKD5-D,1,47,"62,3",173,"13,17","1,73","7,96","7,26",40,"93,02",0,"5,37",GN,2,HD,0,0,0,1,1,1,0,1,1,0,1,-33,
Kärltx,150,87,"0,00",606,"53,00",1,1,0,,0,"81,40",,,,,"28,78",,,,,,"311,32","3,74","2,08","1,8",,"3,20","1,2",,28,"0,32",,,,,,0,0,0,1,0,   CKD5-D,1,53,"94,3",181,,"1,81","6,86","8,35",35,"81,40",0,"4,67",DM,3,PD,0,0,0,1,0,1,0,1,1,0,1,-28,
Kärltx,151,113,"0,00",678,"63,00",1,0,0,,1,"74,42",203,117,86,"145,67","22,49","9,02","65,48","19,77","2,72",,"349,06","2,40",2,"1,2",,"3,00","0,73",,27,"3,00",,,,,,0,1,0,0,0,   CKD5-D,1,63,"74,5",182,"12,11","1,82","7,67","6,79",32,"74,42",0,"4,37",Oth,2,HD,0,0,0,1,1,1,0,1,1,0,1,-27,
Kärltx,154,142,"0,00",488,"58,00",1,0,0,,0,"100,00",153,88,65,"109,67","23,36","20,39","53,61","16,92","6,43",,"207,54","4,07","1,94","2,1",,"5,80","0,57",,34,"1,20",,,,,,0,1,0,0,0,   CKD5-D,1,58,74,178,"27,55","1,78","5,52","10,47",43,"100,00",0,"2,03",HT/RVD,2,HD,0,0,0,1,0,1,0,1,1,0,1,-34,
MIMICK 1,1,119,"0,00",1006,"40,00",0,0,0,0,0,"92,59",70,40,30,"50,00","23,99","30,99","45,01","14,21","9,78",328,16,"2,59","2,35","1,1","0,80","3,60",6,"13,50",42,"26,00","64,7","15,6",529,,"1209,78",0,1,0,0,2,   CKD5-D,1,40,76,178,"40,77","1,78","11,38","3,73",25,"92,59",0,"60,07",HT/RVD,2,HD,0,1,0,0,2,0,1,2,0,1,2,-42,
MIMICK 1,2,91,"0,00",582,"46,00",1,1,1,1,1,,120,65,55,"83,33","20,23","17,95","53,55","15,15","5,08",140,210,"3,41","2,62","1,3","1,14","3,90","1,5","14,90",36,"95,00","91,5","14,2",798,,"2873,4",0,1,0,0,2,   CKD5-D,1,46,"71,5",188,"25,10","1,88","6,58","9,21",,,1,"18,03",DM,2,HD,0,1,0,0,3,0,1,2,0,1,2,-36,
MIMICK 1,3,103,"0,00",714,"59,00",1,0,1,0,1,"24,42",145,90,55,"108,33","19,49","6,51","50,49","17,27","2,23",237,433,"4,56","3,04","1,5","1,02","4,40","1,7","12,30",30,"21,00","8,3","9,4",478,,"2014,28",0,1,0,0,2,   CKD5-D,1,59,57,171,"11,41","1,71","8,08","6,56","10,5","24,42",0,"60,07",GN,2,HD,0,1,0,0,3,1,1,3,1,1,3,-30,
MIMICK 1,4,122,"0,00",568,"81,00",0,0,1,1,1,"51,85",130,70,60,"90,00","24,03","22,64","37,36","14,96","9,07",146,118,"3,54","2,53","1,4","0,69","4,20","0,9","7,50",33,"8,40","3,8","8,3",528,,"1031,42",0,1,0,0,2,   CKD5-D,1,81,60,158,"37,74","1,58","6,43","5,59",14,"51,85",1,"14,17",Oth,2,HD,0,1,0,0,3,1,1,3,1,1,3,-33,
MIMICK 1,5,110,"0,00",692,"63,00",1,0,1,1,1,"50,00",130,75,55,"93,33","19,29","15,45","47,05","14,52","4,77",259,17,"3,97","2,48","1,6","1,19","5,00","2,6","9,90",40,"18,00","6,6","15,9",759,,"2051,58",0,1,0,0,2,   CKD5-D,1,63,"62,5",180,"24,72","1,80","7,83","6,63","21,5","50,00",1,"54,37",GN,2,HD,0,1,0,0,3,0,1,2,0,1,2,-40,
MIMICK 1,7,125,"0,00",461,"53,00",1,1,1,1,1,"18,60",100,70,30,"80,00","18,17","15,62","39,38","13,01","5,16",132,66,"6,58","2,35","2,8","0,83","3,50","1,6","13,60",24,"76,00","55,3","14,2",650,,"1518,08",0,1,0,0,2,   CKD5-D,1,53,55,174,"28,39","1,74","5,21","11,62","0,5","1,16",1,"3,70",DM,2,HD,0,1,0,0,3,1,1,3,1,1,3,-24,
MIMICK 1,8,127,"0,00",935,"39,00",1,1,1,1,1,"97,67",90,55,35,"66,67","29,53","34,35","71,15","19,92","9,61",182,253,"4,43","2,77","1,6","0,68","3,40","2,6","14,20",34,"14,00","5,7","14,2",957,,"1620,76",0,1,0,0,2,   CKD5-D,1,39,"105,5",189,"32,55","1,89","10,58","5,45",42,"97,67",0,"60,07",DM,2,HD,0,1,0,0,3,1,1,3,1,1,3,-34,
MIMICK 1,9,112,"0,00",703,"87,00",0,0,1,,0,"11,11",160,80,80,"106,67","21,62","21,17","33,83","13,30","8,32",182,174,"6,25","2,84","2,2","0,71","3,30","0,8","5,40",38,"9,30","3,6","11,4",829,,"2966,06",0,1,0,0,2,   CKD5-D,1,87,55,"159,5","38,49","1,60","7,95","4,14",3,"11,11",1,"7,20",HT/RVD,2,HD,0,1,0,0,2,0,1,2,0,1,2,-38,
MIMICK 1,10,121,"0,00",862,"79,00",0,0,1,1,0,"77,78",120,60,60,"80,00","24,14","23,64","34,36","14,30","9,84",208,719,"6,50","2,32","2,8","0,83","5,00","1,4","10,70",38,"11,00","12,3","12,9",428,,"1150,54",0,1,0,0,2,   CKD5-D,1,79,58,155,"40,76","1,55","9,75","3,42",21,"77,78",1,"15,03",Oth,2,HD,0,1,0,0,2,0,1,2,0,1,2,-38,
MIMICK 1,11,128,"0,00",780,"70,00",0,0,1,,1,"55,56",130,70,60,"90,00","29,58","41,02","42,48","15,05","14,53",137,23,"6,42","2,79","2,3","1,09","4,30","2,3","6,20",38,"27,00","11,6","12,6",753,,"2742,4",0,1,0,0,2,   CKD5-D,1,70,"83,5",168,"49,13","1,68","8,82","4,11",15,"55,56",0,"60,07",Oth,2,HD,0,1,0,0,3,0,1,2,0,1,2,-38,
MIMICK 1,12,127,"0,00",587,"37,00",1,1,0,1,1,"46,51",180,105,75,"130,00","17,01","9,67","43,03","13,89","3,12",25,13,"9,48","2,37",4,"0,87","3,60","0,4","5,20",32,"10,00","19,3","26,3",346,,"3114,2",0,1,0,0,2,   CKD5-D,1,37,"52,7",176,"18,36","1,76","6,64","9,71",20,"46,51",1,"26,27",DM,2,HD,0,1,0,0,3,1,1,3,1,1,3,-32,
MIMICK 1,16,125,"0,00",655,"72,00",0,0,1,1,0,"44,44",85,60,25,"68,33","25,95","32,64","42,36","14,66","11,29",333,44,"4,00","2,5","1,6","0,95","6,20","1,9","6,80",34,"7,30",3,"15,1",225,,"1880,24",0,1,0,0,2,   CKD5-D,1,72,75,170,"43,52","1,70","7,41","5,01",12,"44,44",0,"60,07",Oth,2,HD,0,1,0,0,2,1,1,3,1,1,3,-34,
MIMICK 1,17,137,"0,00",630,"52,00",0,1,1,0,0,"44,44",150,60,90,"90,00","21,91","22,02","35,48","13,52","8,39","95,5",171,"3,00","2,31","1,3","1,26","4,70","1,3","16,90",31,"95,00","10,5","51,9",1049,,"2616,04",0,1,0,0,2,   CKD5-D,1,52,"57,5",162,"38,30","1,62","7,13","6,04",12,"44,44",0,"60,07",DM,2,HD,0,1,0,0,2,1,1,3,1,1,3,-31,
MIMICK 1,18,105,"0,00",576,"76,00",0,0,1,0,0,"59,26",105,70,35,"81,67","21,91","21,59","35,91","13,68","8,23",273,76,"2,93","2,66","1,1","0,74","4,90","1,7","6,60",33,"6,00","9,3",8,552,,"2097,6",0,1,0,0,2,   CKD5-D,1,76,"57,5",162,"37,54","1,62","6,52","5,69",16,"59,26",1,"3,63",GN,2,HD,0,1,0,0,2,1,1,3,1,1,3,-33,
MIMICK 1,20,121,"0,00",716,"74,00",0,0,1,0,0,"62,96",140,60,80,"86,67","24,41","24,66","37,84","14,78","9,63",170,106,"6,23","2,49","2,5","0,93","4,50","0,7","6,70",34,"1,70","4,9","9,7",424,,"1614,02",0,1,0,0,2,   CKD5-D,1,74,"62,5",160,"39,46","1,60","8,10","4,44",17,"62,96",1,"15,73",HT/RVD,2,HD,0,1,0,0,0,1,0,1,1,0,1,-34,
MIMICK 1,21,136,"0,00",433,"58,00",1,0,0,1,1,"11,63",120,100,20,"106,67","22,77","21,53","40,47","14,87","7,91",137,252,"4,27","2,37","1,8","0,99","5,30","1,6",,33,"33,00","16,6","9,4",492,,"2640,58",0,1,0,0,2,   CKD5-D,1,58,62,165,"34,72","1,65","4,90","12,10",5,"11,63",1,"40,50",Oth,2,HD,0,1,0,0,3,1,1,3,1,1,3,-33,
MIMICK 1,22,148,"0,00",924,"66,00",1,0,1,0,0,"11,63",110,80,30,"90,00","27,10","28,50","54,50","17,79","9,31",305,,"6,14","2,36","2,6","1,65","3,90","2,8","12,50",30,"151,00","25,4","7,9",380,,"1643,026",0,1,0,0,2,   CKD5-D,1,66,83,175,"34,34","1,75","10,45","4,57",5,"11,63",0,"60,07",Oth,2,HD,0,1,0,0,2,1,1,3,1,1,3,-30,
MIMICK 1,23,123,"0,00",493,"75,00",0,0,1,1,1,"29,63",120,60,60,"80,00","21,56","21,25","36,75","13,66","7,90","63,7",133,"5,24","2,91","1,8","1,17","4,40","2,5","6,50",34,"3,00","12,9","10,5",208,,3088,0,1,0,0,2,   CKD5-D,1,75,58,164,"36,64","1,64","5,58","6,92",8,"29,63",1,"10,80",HT/RVD,2,HD,0,1,0,0,1,1,0,1,1,0,1,-34,
MIMICK 1,25,97,"0,00",464,"77,00",0,0,1,0,1,"62,96",140,90,50,"106,67","24,09","23,39","44,61","15,81","8,29","77,2",369,"2,98","2,71","1,1","0,70","5,80","1,7","7,30",29,"22,00","14,2","11,4",782,,"1823,98",0,1,0,0,2,   CKD5-D,1,77,68,168,"34,39","1,68","5,25","7,34",17,"62,96",0,"60,07",Oth,2,HD,0,1,0,0,3,1,1,3,1,1,3,-29,
MIMICK 1,26,135,"0,00",541,"47,00",1,1,0,1,1,"60,47",175,95,80,"121,67","21,99","12,72","44,28","17,08","4,91",128,12,"4,14","2,59","1,6","0,82","7,90","2,4","11,00",32,"12,00","11,3","15,1",161,,"2199,38",0,1,0,0,2,   CKD5-D,1,47,57,161,"22,32","1,61","6,12","9,98",26,"60,47",1,"57,07",DM,2,HD,0,1,0,0,3,1,1,3,1,1,3,-32,
MIMICK 1,27,103,"0,00",619,"66,00",1,1,1,1,1,"58,14",140,70,70,"93,33","24,28","32,55","51,45","14,87","9,41","95,7",463,"3,30","2,2","1,5","2,81","4,00","2,4","14,00",25,"39,00","35,5","20,2",398,,"1552,66",0,1,0,0,2,   CKD5-D,1,66,84,186,"38,75","1,86","7,00","7,42",25,"58,14",1,"5,87",DM,2,HD,0,1,0,0,3,1,1,3,1,1,3,-25,
MIMICK 1,29,127,"0,00",928,"73,00",1,1,1,1,0,"81,40",150,80,70,"103,33","32,91",,,,,320,71,"4,16","2,6","1,6","0,91","4,20","2,1","9,10",35,"7,10","7,1","10,8",272,,"1647,38",0,1,0,0,2,   CKD5-D,1,73,109,182,,"1,82","10,50","4,33",35,"81,40",0,"60,07",DM,2,HD,0,1,0,0,2,0,1,2,0,1,2,-35,
MIMICK 1,30,116,"0,00",931,"59,00",1,1,1,1,1,"62,79",130,60,70,"83,33","21,63","19,47","47,53","15,34","6,29","82,9",181,"5,46","2,6","2,1","1,77","3,80","1,6","5,30",30,"98,00",15,"11,3",491,,"3186,12",0,1,0,0,2,   CKD5-D,1,59,67,176,"29,06","1,76","10,53","4,76",27,"62,79",1,"34,43",HT/RVD,2,HD,0,1,0,0,3,1,1,3,1,1,3,-30,
MIMICK 1,31,106,"0,00",660,"72,00",0,1,1,1,0,"55,56",95,40,55,"58,33","29,07","37,97","48,03","16,24","12,83",198,311,"4,41","2,45","1,8","2,26","5,70","5,5","25,80",33,"17,00","8,2","10,2",296,,"2039,3",0,1,0,0,2,   CKD5-D,1,72,86,172,"44,15","1,72","7,47","4,96",15,"55,56",1,"13,17",HT/RVD,2,HD,0,1,0,0,2,1,1,3,1,1,3,-33,
MIMICK 1,101,131,"0,00",1169,"51,00",1,1,1,1,0,"65,12",120,80,40,"93,33","27,14","23,94","62,06","19,59","7,55",242,59,"5,26","2,63",2,"1,67","3,40","3,4","7,80",37,"3,90","5,7",8,29,,"1852,9",0,1,0,0,2,   CKD5-D,1,51,86,178,"27,83","1,78","13,22","3,82",28,"65,12",0,"60,07",Oth,2,HD,0,1,0,0,2,0,0,0,0,1,2,-37,
MIMICK 1,102,123,"0,00",780,"71,00",0,0,0,0,1,"33,33",190,80,110,"116,67","17,08","13,46","33,04","12,14","4,94",158,131,"6,05","2,42","2,5","1,62","5,40","2,1","7,50",32,"4,90","9,3",11,623,,"2613,48",0,1,0,0,2,   CKD5-D,1,71,"46,5",165,"28,95","1,65","8,82","4,09",9,"33,33",1,"34,57",Oth,2,HD,0,1,0,0,3,1,0,1,1,1,3,-32,
MIMICK 1,105,131,"0,00",835,"23,00",0,0,0,1,0,"66,67",140,80,60,"100,00","18,94","9,54","35,96","14,97","3,97",471,512,"5,82","2,77","2,1","2,84","3,90","3,9","5,70",34,"0,80","1,8","6,3",732,,"1477,24",0,1,0,0,2,   CKD5-D,1,23,"45,5",155,"20,97","1,55","9,45","5,27",18,"66,67",0,"60,07",Oth,2,HD,0,1,0,0,0,1,0,1,1,0,1,-34,
MIMICK 1,106,98,"0,00",410,"54,00",0,0,0,,1,,105,90,15,"95,00","15,03","8,83","36,67","12,11","2,92","79,1",9,"3,99","2,85","1,4","1,92","4,40","1,4","10,50",23,"5,50","8,6","11,5",926,,3193,0,1,0,0,2,   CKD5-D,1,54,"45,5",174,"19,40","1,74","4,64","10,02",,,1,"18,67",Oth,2,HD,0,1,0,0,3,1,1,3,1,1,3,-23,
MIMICK 1,107,148,"0,00",1114,"36,00",0,0,0,1,0,"74,07",120,80,40,"93,33","19,59","11,61","27,89","13,83","5,76",131,66,"7,81","2,11","3,7","1,36","5,20","1,4","5,70",37,"2,20","4,4","15,1",300,,"2113,02",0,1,0,0,2,   CKD5-D,1,36,"39,5",142,"29,39","1,42","12,60","3,39",20,"74,07",0,"60,07",Oth,2,HD,0,1,0,0,0,0,0,0,0,0,0,-37,
MIMICK 1,110,131,"0,00",329,"72,00",0,0,0,1,0,"33,33",140,80,60,"100,00","22,35","20,99","35,51","14,05","8,30",219,70,"2,94","2,45","1,2","1,50","5,50","1,9","7,10",41,"17,00","8,5","6,9",720,,"1110,84",0,1,0,0,2,   CKD5-D,1,72,"56,5",159,"37,15","1,59","3,72","11,52",9,"33,33",0,"60,07",Oth,2,HD,0,1,0,0,2,0,1,2,0,1,2,-41,
MIMICK 1,111,126,"0,00",619,"73,00",0,0,0,1,1,"40,74",160,70,90,"100,00","18,93","14,40","41,60","14,06","4,87",129,206,"4,40","2,75","1,6","1,56","5,60","1,2","5,70",42,"0,40","3,7","7,7",658,,"1060,34",0,1,0,0,2,   CKD5-D,1,73,56,172,"25,71","1,72","7,00","5,33",11,"40,74",0,"60,07",Oth,2,HD,0,1,0,0,1,0,0,0,0,0,0,-42,
MIMICK 1,113,111,"0,00",754,"62,00",1,0,0,0,0,"76,74",150,75,75,"100,00","19,64","14,17","52,33","15,46","4,19",115,406,"5,61","2,67","2,1","1,77","4,20",1,"4,80",42,"2,50","2,6","9,1",168,,1653,0,1,0,0,2,   CKD5-D,1,62,"66,5",184,"21,31","1,84","8,53","6,02",33,"76,74",0,"60,07",GN,2,HD,0,1,0,0,0,0,0,0,0,0,0,-42,
MIMICK 1,116,111,"0,00",656,"58,00",1,0,1,1,1,"37,21",90,55,35,"66,67","17,92","8,49","55,51","15,54","2,38","78,9",,"5,29","2,52","2,1","2,32","3,70","0,8","12,00",31,"36,00",13,18,359,,"2516,48",0,1,0,0,2,   CKD5-D,1,58,64,189,"13,27","1,89","7,42","7,32",16,"37,21",0,"60,07",Oth,2,HD,0,1,0,0,3,1,1,3,1,1,3,-31,
MIMICK 1,117,157,"0,00",1074,"47,00",1,0,1,0,0,"69,77",135,85,50,"101,67","19,23","14,36","48,64","14,85","4,38",243,160,"2,84","2,58","1,1","1,54","4,50","2,2","3,90",33,"11,00","11,8","11,1",14,,"1690,36",0,1,0,0,2,   CKD5-D,1,47,63,181,"22,80","1,81","12,15","4,36",30,"69,77",1,"58,97",Oth,2,HD,0,1,0,0,2,1,1,3,1,1,3,-33,
MIMICK 1,118,120,"0,00",1024,"46,00",1,0,0,0,0,"88,37",150,90,60,"110,00","21,22","14,38","53,62","16,73","4,49",151,48,"2,94","2,45","1,2","1,58","3,60","1,4","5,00",38,"6,60","2,7","13,3",785,,"1401,12",0,1,0,0,2,   CKD5-D,1,46,68,179,"21,15","1,79","11,58","4,65",38,"88,37",0,"60,07",GN,2,HD,0,1,0,0,2,0,1,2,0,1,2,-38,
MIMICK 1,120,144,"0,00",736,"78,00",1,0,1,1,1,"65,12",,,,,"23,24","16,77","55,23","17,83","5,41",162,121,"3,22","2,48","1,3","1,41","2,80","1,8","12,40",33,"24,00","20,8","18,1",583,,"1842,96",0,1,0,0,2,   CKD5-D,1,78,72,176,"23,29","1,76","8,33","5,54",28,"65,12",1,"39,87",Oth,2,HD,0,1,0,0,3,1,1,3,1,1,3,-33,
MIMICK 1,121,133,"0,00",723,"51,00",1,0,1,0,0,"109,30",180,85,95,"116,67","24,39","20,92","52,08","17,40","6,99",233,118,"3,89","2,59","1,5","1,57","4,10","2,1","7,10",35,"0,80","3,9","12,6",556,,"1293,64",0,1,0,0,2,   CKD5-D,1,51,73,173,"28,66","1,73","8,18","6,84",47,"109,30",0,"60,07",GN,2,HD,0,1,0,0,0,0,0,0,0,0,0,-35,
MIMICK 1,122,126,"0,00",697,"40,00",0,0,0,0,1,"62,96",137,79,58,"98,33","23,05","20,17","38,83","15,17","7,88",256,512,"4,43","2,77","1,6","1,00","4,30","0,9","6,10",42,"1,00","2,2",15,167,,"1588,5",0,1,0,0,2,   CKD5-D,1,40,59,160,"34,18","1,60","7,88","5,82",17,"62,96",0,"60,07",Oth,2,HD,0,1,0,0,1,0,0,0,0,0,0,-42,
MIMICK 1,123,136,"0,00",874,"46,00",1,0,0,1,0,"116,28",120,90,30,"100,00","29,03","28,23","78,77","21,37","7,66",382,170,"4,57","2,69","1,7","1,13","4,20","2,5","9,10",39,"2,50","7,8","13,2",72,,"990,42",0,1,0,0,2,   CKD5-D,1,46,107,192,"26,38","1,92","9,89","5,63",50,"116,28",0,"60,07",Oth,2,HD,0,1,0,0,0,0,0,0,0,0,0,-39,
MIMICK 1,124,124,"0,00",840,"45,00",1,0,1,0,0,"127,91",140,80,60,"100,00","23,64","19,29","61,11","17,97","5,67",359,311,"3,78","2,52","1,5","0,80","4,00",1,"5,50",40,"1,10","4,6",10,216,,"985,74",0,1,0,0,2,   CKD5-D,1,45,"80,4","184,4","24,00","1,84","9,50","5,95",55,"127,91",0,"60,07",GN,2,HD,0,1,0,0,0,0,0,0,0,0,0,-40,
MIMICK 1,125,113,"0,00",645,"46,00",1,1,1,1,0,"18,60",140,82,58,"101,33","26,92","29,74","51,76","17,10","9,82",106,79,"4,31","2,87","1,5","1,04","4,70","1,5","8,10",35,"4,80","9,2","22,1",176,,"2027,14",0,1,0,0,2,   CKD5-D,1,46,"81,5",174,"36,49","1,74","7,30","8,13",8,"18,60",1,"11,83",DM,2,HD,0,1,0,0,2,0,0,0,0,1,2,-35,
MIMICK 1,127,125,"0,00",1123,"51,00",1,0,0,1,0,"106,98",101,75,26,"83,67","22,59","16,38","57,62","17,59","5,00",228,22,"6,38","2,55","2,5","1,09","3,00","1,1","8,30",36,"1,90","3,8","9,9",170,,"1218,48",0,1,0,0,2,   CKD5-D,1,51,74,181,"22,13","1,81","12,70","4,01",46,"106,98",0,"60,07",GN,2,HD,0,1,0,0,0,0,0,0,0,0,0,-36,
MIMICK 1,130,108,"0,00",1035,"64,00",1,1,0,1,0,"83,72",145,70,75,"95,00","34,72","42,13","67,87","21,42","13,30",220,371,"4,73","2,49","1,9","1,33","2,30","1,6","7,30",34,"14,00","30,2","23,1",261,,,0,1,0,0,2,   CKD5-D,1,64,110,178,"38,30","1,78","11,71","4,04",36,"83,72",0,"60,07",Oth,2,HD,0,1,0,0,2,1,1,3,1,1,3,-34,
MIMICK 1,202,120,"0,00",1171,"76,00",1,0,1,0,0,"74,42",120,70,50,"86,67","25,69","25,65","50,35","17,02","8,67",179,93,"5,60","2,8",2,"2,00","4,40","2,1","6,20",34,"2,00",9,12,267,,"2690,38",0,1,0,0,2,   CKD5-D,1,76,76,172,"33,75","1,72","13,25","3,20",32,"74,42",1,"19,07",HT/RVD,2,HD,0,1,0,0,0,1,0,1,1,0,1,-34,
MIMICK 1,204,111,"0,00",938,"80,00",1,0,0,0,0,"60,47",155,80,75,"105,00","25,38","26,69","58,31","17,41","7,97","68,5",790,"6,82","2,2","3,1","0,53",,,,33,"17,00","11,4","18,6",84,,"1969,26",0,1,0,0,2,   CKD5-D,1,80,85,183,"31,40","1,83","10,61","4,07",26,"60,47",1,"20,27",Oth,2,HD,0,1,0,0,2,1,1,3,1,1,3,-33,
MIMICK 1,205,124,"0,00",773,"69,00",1,0,1,1,1,"53,49",145,80,65,"101,67","20,69","10,86","46,14","16,74","3,94",204,289,"4,34","2,55","1,7","0,18","5,20","1,21","6,10",37,"14,00","18,4","12,4",606,,,0,1,0,0,2,   CKD5-D,1,69,57,166,"19,05","1,66","8,74","5,56",23,"53,49",1,"41,77",HT/RVD,2,HD,0,1,0,0,3,0,1,2,0,1,2,-37,
MIMICK 1,207,141,"0,00",926,"74,00",1,0,0,1,0,"51,16",110,70,40,"83,33","20,94","20,80","53,20","15,05","5,89",128,243,"3,64","2,6","1,4","0,13","5,50","1,35","6,80",33,"4,10","6,2","12,4",404,,"1545,08",0,1,0,0,2,   CKD5-D,1,74,74,188,"28,11","1,88","10,48","4,31",22,"51,16",1,"50,60",Oth,2,HD,0,1,0,0,2,1,0,1,1,1,3,-33,
MIMICK 1,209,131,"0,00",827,"73,00",0,0,0,1,0,"59,26",130,70,60,"90,00","21,93","19,72","32,28","13,61","8,32","58,4",,"5,82","2,91",2,"0,43","4,40","1,74","8,70",35,"1,50","4,2","12,8",495,,"2527,32",0,1,0,0,2,   CKD5-D,1,73,52,154,"37,93","1,54","9,36","3,75",16,"59,26",0,"59,57",Oth,2,HD,0,1,0,0,0,0,0,0,0,0,0,-35,
MIMICK 1,211,101,"0,00",800,"66,00",1,0,1,1,0,"41,86",110,70,40,"83,33","20,34","12,00","51,00","16,46","3,87",137,108,"2,99","2,49","1,2","0,33","3,90","1,11","9,20",28,"45,00","19,3","20,7",518,,"1622,16",0,1,0,0,2,   CKD5-D,1,66,63,176,"19,05","1,76","9,05","5,44",18,"41,86",0,"60,07",GN,2,HD,0,1,0,0,2,1,1,3,1,1,3,-28,
MIMICK 1,214,110,"0,00",579,"70,00",0,0,1,1,1,"74,07",165,80,85,"108,33","21,80","17,83","48,17","15,91","5,89",205,107,"5,67","2,7","2,1","0,61","5,30","1,13","9,30",34,"29,00","21,2","10,7",196,,,0,1,0,0,2,   CKD5-D,1,70,66,174,"27,01","1,74","6,55","5,90",20,"74,07",1,"9,33",Oth,2,HD,0,1,0,0,3,1,1,3,1,1,3,-34,
MIMICK 1,215,98,"0,00",602,"64,00",0,0,1,1,1,"55,56",150,75,75,"100,00","27,59","23,47","44,53","18,07","9,52",124,118,"4,86","2,86","1,7","0,79","5,00","2,23","7,70",32,"15,00","10,1","14,5",1877,,"2846,96",0,1,0,0,2,   CKD5-D,1,64,68,157,"34,51","1,57","6,81","5,87",15,"55,56",0,"60,07",Oth,2,HD,0,1,0,0,3,1,1,3,1,1,3,-32,
MIMICK 1,216,126,"0,00",953,"36,00",1,0,0,0,1,"79,07",140,85,55,"103,33","27,18","19,25","54,75","20,11","7,07",436,941,"8,19","2,34","3,5","0,18","3,10","1,6","7,80",36,"21,00","9,9","13,6",528,,"1696,88",0,1,0,0,2,   CKD5-D,1,36,74,165,"26,01","1,65","10,78","5,44",34,"79,07",1,"38,13",Oth,2,HD,0,1,0,0,3,0,1,2,0,1,2,-36,
MIMICK 1,218,118,"0,00",521,"83,00",0,0,1,1,1,"22,22",130,70,60,"90,00","18,03","16,00","32,50","12,08","5,95",202,80,"5,43","2,47","2,2","0,61","5,90","1,73","10,00",33,"4,10","3,4","12,3",720,,"2052,04",0,1,0,0,2,   CKD5-D,1,83,"48,5",164,"32,98","1,64","5,89","6,12",6,"22,22",1,"36,07",Oth,2,HD,0,1,0,0,3,1,0,1,1,1,3,-33,
MIMICK 1,220,116,"0,00",691,"78,00",1,0,1,0,0,"62,79",100,50,50,"66,67","20,90","18,87","51,13","15,27","5,64",188,50,"3,62","2,41","1,5","0,30","6,80","1,12","11,40",36,"5,30","8,7","11,8",508,,"1346,92",0,1,0,0,2,   CKD5-D,1,78,70,183,"26,96","1,83","7,82","5,97",27,"62,79",1,"43,20",Oth,2,HD,0,1,0,0,2,0,0,0,0,1,2,-36,
MIMICK 1,221,110,"0,00",934,"57,00",0,0,1,1,0,"37,04",100,55,45,"70,00","42,81","39,62","50,38","23,96","18,84",179,243,"4,56","2,68","1,7","1,31","3,20","0,87","7,30",34,"19,00","12,3","12,6",297,,"2073,02",0,1,0,0,2,   CKD5-D,1,57,90,145,"44,02","1,45","10,57","3,62",10,"37,04",0,"60,07",Oth,2,HD,0,1,0,0,2,1,1,3,1,1,3,-34,
MIMICK 1,222,119,"0,00",824,"76,00",1,0,0,1,1,"58,14",110,60,50,"76,67","19,75","13,36","50,64","15,63","4,12",189,128,"3,08","2,37","1,3","0,67","3,50","0,65","10,40",36,"3,60","4,6","18,1",258,,"1265,08",0,1,0,0,2,   CKD5-D,1,76,64,180,"20,88","1,80","9,32","4,90",25,"58,14",1,"53,07",Oth,2,HD,0,1,0,0,3,0,0,0,0,1,2,-36,
MIMICK 1,224,98,"0,00",840,"73,00",0,0,1,1,1,"55,56",110,80,30,"90,00","26,62","26,56","42,44","16,37","10,24",303,801,"6,60","2,75","2,4","0,56","4,50","1,01","11,60",35,"29,00","9,7","8,4",419,,"1323,14",0,1,0,0,2,   CKD5-D,1,73,69,161,"38,49","1,61","9,50","3,68",15,"55,56",0,"60,07",Oth,2,HD,0,1,0,0,3,0,1,2,0,1,2,-35,
MIMICK 1,225,117,"0,00",458,"78,00",0,0,1,1,1,"55,56",150,70,80,"96,67","33,79","36,35","50,15","19,59","14,20",224,187,"6,07","2,53","2,4","0,69","4,30","1,66","9,90",32,"6,80","32,8","13,8",255,,"1266,94",0,1,0,0,2,   CKD5-D,1,78,"86,5",160,"42,03","1,60","5,18","7,40",15,"55,56",1,"21,73",HT/RVD,2,HD,0,1,0,0,3,1,1,3,1,1,3,-32,
MIMICK 1,227,111,"0,00",766,"67,00",1,0,1,1,0,"67,44",130,50,80,"76,67","23,99","25,80","50,20","15,84","8,14","90,2",412,"5,78","2,75","2,1","0,62","3,90","0,71","6,40",35,"4,40","7,1","12,7",73,,,0,1,0,0,2,   CKD5-D,1,67,76,178,"33,95","1,78","8,67","5,70",29,"67,44",1,"11,20",Oth,2,HD,0,1,0,0,2,0,0,0,0,1,2,-35,
MIMICK 1,228,129,"0,00",1041,"48,00",1,0,1,1,1,"48,84",95,65,30,"75,00","23,89","22,22","57,78","17,25","6,64",170,283,"6,78","2,26",3,"0,90","3,00","1,41","5,50",29,"129,00","5,4","16,8",449,,"2246,02",0,1,0,0,2,   CKD5-D,1,48,80,183,"27,78","1,83","11,78","4,49",21,"48,84",0,"60,07",GN,2,HD,0,1,0,0,3,1,1,3,1,1,3,-29,
MIMICK 1,230,129,"0,00",767,"67,00",1,0,1,1,0,"72,09",130,70,60,"90,00","26,22","21,41","52,59","18,63","7,59",199,,"4,29","2,68","1,6","0,98","3,80","1,67","8,00",31,"21,00","19,9","16,5",459,,"1790,72",0,1,0,0,2,   CKD5-D,1,67,74,168,"28,93","1,68","8,68","5,69",31,"72,09",0,"60,07",GN,2,HD,0,1,0,0,2,1,1,3,1,1,3,-31,
MIMICK 1,232,122,"0,00",677,"71,00",0,0,1,0,1,,140,80,60,"100,00","18,31","12,24","31,76","13,22","5,09","77,9",690,"5,14","2,57",2,"1,02","3,40","0,8","4,10",29,"3,50","11,4","14,3",630,,"3359,12",0,1,0,0,2,   CKD5-D,1,71,44,155,"27,82","1,55","7,66","4,85",,,1,"27,47",Oth,2,HD,0,1,0,0,3,1,0,1,1,1,3,-29,
MIMICK 1,233,112,"0,00",940,"78,00",1,0,1,1,1,"34,88",165,90,75,"115,00","22,57","21,60","49,90","15,75","6,82",193,137,"4,73","2,63","1,8","0,73","3,10","1,46","9,70",36,"6,10","16,4","20,7",609,,"1251,98",0,1,0,0,2,   CKD5-D,1,78,"71,5",178,"30,21","1,78","10,63","4,12",15,"34,88",1,"5,33",HT/RVD,2,HD,0,1,0,0,3,0,1,2,0,1,2,-36,
MIMICK 1,235,107,"0,00",1293,"43,00",0,0,0,0,1,,110,80,30,"90,00","35,01",,,,,504,617,"5,67","2,7","2,1","0,71","4,70","2,98","9,00",34,"23,00","9,5","18,5",618,,"1208,94",0,1,0,0,2,   CKD5-D,1,43,100,169,,"1,69","14,63","2,70",,,0,"60,07",Oth,2,HD,0,1,0,0,3,1,1,3,1,1,3,-34,
MIMICK 1,237,121,"0,00",1220,"58,00",1,1,0,1,0,"93,02",105,60,45,"75,00","36,61","45,97","70,03","22,10","14,51",563,52,"6,86","2,54","2,7","0,59","3,30","2,25","9,40",34,"2,90","9,9","10,7",256,,,0,1,0,0,2,   CKD5-D,1,58,116,178,"39,63","1,78","13,80","3,46",40,"93,02",1,"57,53",Oth,2,HD,0,1,0,0,0,1,0,1,1,0,1,-34,
MIMICK 1,238,103,"0,00",749,"64,00",0,0,0,1,1,"81,48",120,70,50,"86,67","23,05","23,52","38,48","14,31","8,74","70,8",299,"4,49","2,64","1,7","1,04","4,70","1,65","5,40",33,"2,70","6,1","12,6",752,,,0,1,0,0,2,   CKD5-D,1,64,62,164,"37,93","1,64","8,47","4,51",22,"81,48",1,"59,33",Oth,2,HD,0,1,0,0,1,1,0,1,1,0,1,-33,
MIMICK 1,239,123,"0,00",1016,"70,00",1,1,1,1,0,"69,77",120,60,60,"80,00","28,41","30,39","57,61","18,60","9,81",171,558,"7,16","2,65","2,7","0,87","4,60","0,89","8,30",35,"24,00","30,2","14,3",405,,"1567,14",0,1,0,0,2,   CKD5-D,1,70,88,176,"34,53","1,76","11,49","3,97",30,"69,77",1,"40,86",Oth,2,HD,0,1,0,0,2,0,1,2,0,1,2,-35,
MIMICK 1,241,131,"0,00",644,"69,00",0,1,1,0,1,"59,26",110,60,50,"76,67","22,07","22,53","33,97","13,27","8,80",158,9,"4,98","2,49",2,,"4,00","0,99","7,60",32,"0,50","9,6","11,6",403,,,0,1,0,0,2,   CKD5-D,1,69,"56,5",160,"39,88","1,60","7,29","5,22",16,"59,26",1,"49,60",DM,2,HD,0,1,0,0,1,1,0,1,1,0,1,-32,
MIMICK 1,242,97,"0,00",733,"80,00",0,1,1,1,1,,120,60,60,"80,00","28,26","30,92","45,08","16,76","11,50",77,,"5,38","2,83","1,9","1,71","4,30","2,39","9,80",29,"47,00",22,"15,2",821,,"2050,5",0,1,0,0,2,   CKD5-D,1,80,76,164,"40,68","1,64","8,29","4,13",,,1,"25,87",Oth,2,HD,0,1,0,0,3,1,1,3,1,1,3,-29,
MIMICK 1,248,112,"0,00",628,"78,00",1,0,1,0,0,"46,51",120,65,55,"83,33","23,78",,,,,185,392,"3,44","2,46","1,4","1,34","2,50","1,26","10,70",29,"32,00","83,6",12,639,,"1600,46",0,1,0,0,2,   CKD5-D,1,78,"80,5",184,,"1,84","7,10","6,71",20,"46,51",1,"8,33",HT/RVD,2,HD,0,1,0,0,2,1,1,3,1,1,3,-29,
MIMICK 1,252,98,"0,00",615,"82,00",0,0,0,0,1,"62,96",150,60,90,"90,00","20,32","18,39","37,61","13,65","6,68",143,173,"4,33","2,28","1,9","0,74","4,70",2,"8,00",29,"15,00","7,8","19,8",124,,"1218,92",0,1,0,0,2,   CKD5-D,1,82,56,166,"32,85","1,66","6,96","5,04",17,"62,96",1,"22,27",Oth,2,HD,0,1,0,0,3,1,1,3,1,1,3,-29,
MIMICK 1,254,133,"0,00",631,"86,00",1,0,1,1,1,"67,44",130,70,60,"90,00","18,41","10,35","52,65","15,38","3,02",176,139,"4,46","2,48","1,8","1,28","4,40","2,27","9,50",35,"1,20","3,7","19,4",785,,"2182,68",0,1,0,0,2,   CKD5-D,1,86,63,185,"16,42","1,85","7,14","6,30",29,"67,44",1,"53,30",HT/RVD,2,HD,0,1,0,0,1,0,0,0,0,0,0,-35,
MIMICK 1,255,113,"0,00",844,"66,00",1,0,1,0,0,"46,51",160,80,80,"106,67","25,31","22,82","59,18","18,26","7,04",93,63,"3,50","2,33","1,5","0,86","3,40","1,63","7,00",34,"9,00","5,5","10,8",533,,"2204,12",0,1,0,0,2,   CKD5-D,1,66,82,180,"27,83","1,80","9,55","5,10",20,"46,51",0,"60,07",GN,2,HD,0,1,0,0,2,1,1,3,1,1,3,-34,
MIMICK 1,256,113,"0,00",809,"72,00",1,1,0,0,0,"55,81",150,80,70,"103,33","19,16","12,60","45,40","14,99","4,16","83,2",,"5,14","2,57",2,"1,85","3,70","1,8","8,60",40,"0,40",7,"12,7",209,,"1168,96",0,1,0,0,2,   CKD5-D,1,72,58,174,"21,73","1,74","9,15","5,15",24,"55,81",1,"11,37",DM,2,HD,0,1,0,0,0,0,0,0,0,0,0,-40,
MIMICK 1,257,123,"0,00",890,"81,00",1,0,0,0,0,"53,49",110,70,40,"83,33","23,98","23,44","41,06","15,26","8,72",418,202,"2,07","2,59","0,8","1,51","4,40","3,48","8,10",38,"15,00","8,2","17,5",418,,"1879,88",0,1,0,0,2,   CKD5-D,1,81,"64,5",164,"36,35","1,64","10,07","4,31",23,"53,49",1,"46,27",GN,2,HD,0,1,0,0,2,0,1,2,0,1,2,-38,
MIMICK 1,258,118,"0,00",1096,"58,00",1,0,1,1,1,"62,79",122,72,50,"88,67","22,76","16,29","48,71","17,05","5,70",100,768,"4,29","2,68","1,6","1,95","4,00","1,12","5,90",35,"13,00","7,9","12,4",632,,"1663,32",0,1,0,0,2,   CKD5-D,1,58,65,169,"25,06","1,69","12,40","3,94",27,"62,79",1,"56,70",Oth,2,HD,0,1,0,0,3,0,1,2,0,1,2,-35,
MIMICK 1,259,109,"0,00",538,"60,00",0,0,0,1,1,"55,56",160,90,70,"113,33","17,75","13,96","35,54","12,74","5,01","30,4",28,"2,70","2,45","1,1","1,69","2,80","1,01","4,90",28,"46,00","79,4","16,3",527,,"3644,74",0,1,0,0,2,   CKD5-D,1,60,"49,5",167,"28,21","1,67","6,09","6,91",15,"55,56",1,"8,50",Oth,2,HD,0,1,0,0,3,1,1,3,1,1,3,-28,
MIMICK 1,261,107,"0,00",543,"69,00",1,0,1,0,1,"62,79",100,65,35,"76,67","17,92","6,32","55,68","16,10","1,83","71,8",132,"1,76","2,2","0,8","1,75","1,00","2,96","11,90",22,"26,00","36,6","57,7",1445,,"4006,72",0,1,0,0,2,   CKD5-D,1,69,62,186,"10,19","1,86","6,14","8,52",27,"62,79",1,"10,23",GN,2,HD,0,1,0,0,3,1,1,3,1,1,3,-22,
MIMICK 1,262,107,"0,00",813,"61,00",1,0,0,1,1,"86,05",100,65,35,"76,67","18,83","9,03","47,97","15,84","2,98",179,284,"5,17","2,72","1,9","1,88","4,80","2,06","10,60",30,"94,00","34,6","15,1",696,,"1969,26",0,1,0,0,2,   CKD5-D,1,61,57,174,"15,84","1,74","9,20","5,53",37,"86,05",1,"27,73",Oth,2,HD,0,1,0,0,3,1,1,3,1,1,3,-30,
MIMICK 1,264,126,"0,00",715,"78,00",0,0,0,1,1,"51,85",90,55,35,"66,67","36,00","31,75","49,25","21,89","14,11","72,6",82,"2,92","2,43","1,2","0,97","4,60","1,76","10,20",32,"16,00","9,7","15,3",325,,"2537,12",0,1,0,0,2,   CKD5-D,1,78,81,150,"39,20","1,50","8,09","4,32",14,"51,85",1,"11,57",GN,2,HD,0,1,0,0,3,1,1,3,1,1,3,-32,
MIMICK 1,266,123,"0,00",842,"64,00",1,1,1,1,1,"69,77",135,80,55,"98,33","29,04","32,46","59,54","18,79","10,24",188,684,"6,38","2,55","2,5","2,30","2,80","1,44","11,90",34,"24,00","23,6","17,5",664,,"1664,66",0,1,0,0,2,   CKD5-D,1,64,92,178,"35,28","1,78","9,52","5,19",30,"69,77",1,"7,77",HT/RVD,2,HD,0,1,0,0,3,1,1,3,1,1,3,-34,
MIMICK 1,267,100,"0,00",669,"49,00",1,1,1,1,1,"37,21",110,60,50,"76,67","20,06","19,15","45,85","14,15","5,91",159,,"5,15","2,45","2,1","0,51","3,30","1,4","10,20",31,"10,00","27,2",10,180,,"2167,12",0,1,0,0,2,   CKD5-D,1,49,65,180,"29,46","1,80","7,57","7,62",16,"37,21",0,"60,07",DM,2,HD,0,1,0,0,3,1,1,3,1,1,3,-31,
MIMICK 1,269,109,"0,00",957,"38,00",1,0,1,1,0,"74,42",120,90,30,"100,00","21,22","15,34","48,16","16,09","5,13",261,557,"3,26","2,51","1,3","0,81","5,60","1,63","4,30",41,"4,10","2,8","17,5",202,,"1498,08",0,1,0,0,2,   CKD5-D,1,38,"63,5",173,"24,16","1,73","10,83","5,34",32,"74,42",0,"60,07",GN,2,HD,0,1,0,0,2,0,0,0,0,1,2,-41,
MIMICK 1,270,93,"0,00",719,"76,00",0,0,1,0,1,"48,15",145,90,55,"108,33","22,94","20,16","37,84","14,97","7,97",303,500,"4,30","2,69","1,6","1,68","4,60","0,81","8,30",36,"2,60","6,5","13,9",848,,"1707,68",0,1,0,0,2,   CKD5-D,1,76,58,159,"34,75","1,59","8,13","4,35",13,"48,15",1,"30,17",Oth,2,HD,0,1,0,0,1,0,0,0,0,0,0,-36,
MIMICK 1,271,128,"0,00",724,"77,00",0,1,1,0,1,"59,26",130,60,70,"83,33","39,55","52,50","64,50","21,80","17,75",213,800,"6,63","2,55","2,6","1,98","4,50","0,99","6,20",34,"1,50","8,9","11,8",211,,"1253,86",0,1,0,0,2,   CKD5-D,1,77,117,172,"44,87","1,72","8,19","4,29",16,"59,26",1,"21,07",DM,2,HD,0,1,0,0,1,1,0,1,1,0,1,-34,
MIMICK 1,272,117,"0,00",480,"80,00",0,1,1,0,0,"44,44",160,70,90,"100,00","29,10","28,47","46,03","17,98","11,12",100,109,"2,08","2,31","0,9","0,26","3,00","1,91","5,40",32,"1,70","10,3","22,6",480,,"2620,36",0,1,0,0,2,   CKD5-D,1,80,"74,5",160,"38,21","1,60","5,43","6,90",12,"44,44",1,"52,67",DM,2,HD,0,1,0,0,0,1,0,1,1,0,1,-32,
MIMICK 1,273,121,"0,00",726,"47,00",1,1,0,1,1,"27,91",120,60,60,"80,00","16,11","9,89","36,11","12,64","3,46",116,155,"5,00","2,38","2,1","2,07","4,10","0,38","15,90",34,"8,80","15,5","20,9",407,,"1755,44",0,1,0,0,2,   CKD5-D,1,47,46,169,"21,49","1,69","8,21","7,00",12,"27,91",1,"42,37",DM,2,HD,0,1,0,0,3,1,1,3,1,1,3,-34,
MIMICK 1,274,126,"0,00",842,"53,00",0,0,1,1,1,"100,00",110,60,50,"76,67","29,91","40,90","47,60","16,09","13,83",335,299,"4,86","2,7","1,8","0,58","4,30","0,7","9,80",37,"29,00","15,4","10,1",116,,"1253,86",0,1,0,0,2,   CKD5-D,1,53,"88,5",172,"46,22","1,72","9,52","4,23",27,"100,00",0,"60,07",Oth,2,HD,0,1,0,0,3,0,1,2,0,1,2,-37,
MIMICK 1,276,113,"0,00",1265,"38,00",1,0,0,1,0,"74,42",,,,,"22,14","14,33","48,17","17,07","5,08",152,78,"5,42","2,71",2,"0,47","4,40","1,84","5,70",39,"0,90","3,3","11,4",633,,1573,0,1,0,0,2,   CKD5-D,1,38,"62,5",168,"22,92","1,68","14,31","3,81",32,"74,42",0,"60,07",HT/RVD,2,HD,0,1,0,0,0,0,0,0,0,0,0,-39,
MIMICK 1,277,113,"0,00",889,"58,00",0,1,0,1,0,"81,48",150,60,90,"90,00","22,23","20,84","34,66","13,89","8,35",121,356,"3,16","2,63","1,2","0,55","4,40","0,56","6,10",40,"3,40","2,7","12,9",388,,,0,1,0,0,2,   CKD5-D,1,58,"55,5",158,"37,54","1,58","10,06","3,82",22,"81,48",0,"60,07",DM,2,HD,0,1,0,0,2,0,0,0,0,1,2,-40,
MIMICK 1,280,134,"0,00",990,"51,00",1,0,1,1,0,"76,74",125,80,45,"95,00","18,00","13,29","44,71","13,88","4,12",132,204,"4,05","2,53","1,6","0,99","6,20","0,81","10,00",40,"7,20","6,3","9,9",506,,"1275,06",0,1,0,0,2,   CKD5-D,1,51,58,"179,5","22,92","1,80","11,20","4,68",33,"76,74",0,"60,07",Oth,2,HD,0,1,0,0,2,0,1,2,0,1,2,-40,
MIMICK 1,281,112,"0,00",842,"55,00",1,0,1,0,1,"88,37",140,80,60,"100,00","25,81","30,78","54,72","16,52","9,29",221,417,"6,27","2,85","2,2","0,31","5,30","3,54","7,60",36,"6,30","2,9","10,4",466,,"1188,96",0,1,0,0,2,   CKD5-D,1,55,"85,5",182,"36,00","1,82","9,52","5,53",38,"88,37",0,"60,07",GN,2,HD,0,1,0,0,3,0,1,2,0,1,2,-36,
MIMICK 1,300,106,"0,00",635,"48,00",0,0,1,1,1,"77,78",,,,,"15,24","8,47","32,53","12,09","3,15",176,,"6,60","2,54","2,6","3,22","3,10","0,92","6,40",33,"5,70","15,7","15,7",,,"1860,04",0,1,0,0,2,   CKD5-D,1,48,41,164,"20,67","1,64","7,18","6,16",21,"77,78",0,"60,07",GN,2,HD,0,1,0,0,3,1,1,3,1,1,3,-33,
MIMICK 1,301,160,"0,00",757,"84,00",1,0,1,1,0,"60,47",,,,,"22,40","20,88","54,12","16,16","6,23",229,,"3,89","2,43","1,6","2,10","4,80","1,77","7,70",43,"8,60","16,1","13,8",123,,"1502,46",0,1,0,0,2,   CKD5-D,1,84,75,183,"27,83","1,83","8,56","5,13",26,"60,47",1,"18,40",HT/RVD,2,HD,0,1,0,0,2,0,1,2,0,1,2,-43,
MIMICK 1,303,107,"0,00",985,"76,00",1,0,0,0,0,"69,77",,,,,"28,07","28,85","55,15","18,43","9,64",125,,"3,86","2,41","1,6","0,83","3,50","1,45","7,90",37,"88,50","9,2","17,9",264,,"1798,36",0,1,0,0,2,   CKD5-D,1,76,84,173,"34,34","1,73","11,14","3,95",30,"69,77",0,"60,07",HT/RVD,2,HD,0,1,0,0,2,0,1,2,0,1,2,-37,
MIMICK 1,304,97,"0,00",793,"58,00",0,0,1,0,0,,,,,,"24,00","22,92","31,08","13,81","10,19",673,,"8,28","2,76",3,"1,55","3,60","0,87","8,60",34,"5,00","7,1","10,4",571,,"1293,12",0,1,0,0,2,   CKD5-D,1,58,54,150,"42,45","1,50","8,97","4,39",,,0,"60,07",HT/RVD,2,HD,0,1,0,0,2,1,0,1,1,1,3,-34,
MIMICK 1,305,120,"0,00",914,"74,00",1,0,0,1,0,"58,14",,,,,"27,08","23,28","58,72","19,39","7,69",306,,"3,38","2,6","1,3","1,49","3,80","2,06","9,80",37,"48,30","15,8","16,4",176,,"1831,68",0,1,0,0,2,   CKD5-D,1,74,82,174,"28,39","1,74","10,34","4,38",25,"58,14",1,"31,47",Oth,2,HD,0,1,0,0,2,0,1,2,0,1,2,-37,
MIMICK 1,307,98,"0,00",548,"75,00",0,0,0,1,1,"66,67",,,,,"24,39","24,78","41,22","15,23","9,16",137,,"4,50","1,8","2,5","2,98","5,20","1,64","7,20",26,"7,30","6,7","26,4",89,,3323,0,1,0,0,2,   CKD5-D,1,75,66,"164,5","37,54","1,65","6,20","6,09",18,"66,67",1,"14,73",HT/RVD,2,HD,0,1,0,0,3,1,1,3,1,1,3,-26,
MIMICK 1,308,104,"0,00",573,"53,00",0,1,0,1,1,"74,07",,,,,"31,84","27,52","53,98","21,09","10,75",254,,,,,"2,12",,"4,3","5,50",42,"4,80","3,1","11,6",405,,"1401,66",0,1,0,0,2,   CKD5-D,1,53,"81,5",160,"33,77","1,60","6,48","6,73",20,"74,07",0,"60,07",Oth,2,HD,0,1,0,0,3,0,0,0,0,1,2,-42,
MIMICK 1,309,116,"0,00",685,"57,00",0,0,1,1,0,"74,07",,,,,"30,20","30,68","42,82","17,60","12,61",143,,"3,11","2,39","1,3","1,85","3,90","3,3","8,40",41,"6,00",8,"12,7",424,,"1217,44",0,1,0,0,2,   CKD5-D,1,57,"73,5",156,"41,74","1,56","7,75","5,27",20,"74,07",0,"60,07",Oth,2,HD,0,1,0,0,2,0,1,2,0,1,2,-41,
MIMICK 1,310,133,"0,00",508,"79,00",1,0,1,0,0,"41,86",,,,,"27,00","24,66","48,84","17,94","9,06",138,,"4,66","2,22","2,1","1,24","4,40","1,72","7,00",36,"0,66","4,1",10,310,,"1460,8",0,1,0,0,2,   CKD5-D,1,79,"73,5",165,"33,55","1,65","5,75","8,61",18,"41,86",1,"20,43",Oth,2,HD,0,1,0,0,0,0,0,0,0,0,0,-36,
MIMICK 1,311,143,"0,00",773,"65,00",0,1,1,1,1,"74,07",,,,,"33,82","36,53","48,97","19,37","14,45",143,,"2,23","2,48","0,9",,"4,40","1,11","5,70",34,"3,90","4,7","12,6",399,,"1419,36",0,1,0,0,2,   CKD5-D,1,65,"85,5",159,"42,72","1,59","8,74","4,31",20,"74,07",0,"60,07",DM,2,HD,0,1,0,0,3,1,0,1,1,1,3,-34,
MIMICK 1,312,131,"0,00",487,"71,00",1,1,0,1,1,,,,,,"26,20","29,13","53,87","17,00","9,19",113,,"4,60","2,3",2,"0,88","5,40","4,1","9,80",36,"10,80","5,1","14,5",382,,"1117,54",0,1,0,0,2,   CKD5-D,1,71,83,178,"35,10","1,78","5,51","9,58",,,1,"23,50",DM,2,HD,0,1,0,0,3,0,1,2,0,1,2,-36,
MIMICK 1,313,137,"0,00",409,"80,00",1,0,1,1,0,,,,,,"21,06",,,,,126,,"4,99","2,27","2,2","1,01","5,60","0,6","5,10",31,"1,50","9,4","10,5",111,,"1207,54",0,1,0,0,2,   CKD5-D,1,80,69,181,,"1,81","4,63","11,11",,,1,"1,80",HT/RVD,2,HD,0,1,0,0,0,1,0,1,1,0,1,-31,
MIMICK 1,314,116,"0,00",495,"76,00",1,1,1,1,1,"58,14",,,,,"26,23","29,52","55,48","17,12","9,11",146,,"3,16","2,43","1,3","0,99","3,10","1,52","5,20",36,"8,50",15,"17,6",128,,"2113,02",0,1,0,0,2,   CKD5-D,1,76,85,180,"34,72","1,80","5,60","9,07",25,"58,14",1,"32,87",Oth,2,HD,0,1,0,0,3,0,1,2,0,1,2,-36,
MIMICK 1,315,124,"0,00",516,"75,00",1,0,1,1,0,"48,84",,,,,"11,49","6,80","27,20","9,19","2,30",126,,"3,50","2,19","1,6","1,16","5,90","2,05","5,60",41,"1,50","6,1","15,2",55,,"1329,92",0,1,0,0,2,   CKD5-D,1,75,34,172,"19,99","1,72","5,84","8,68",21,"48,84",1,"51,87",Oth,2,HD,0,1,0,0,0,0,0,0,0,0,0,-41,
MIMICK 1,317,117,"0,00",585,"43,00",0,0,0,1,0,"44,44",,,,,"31,70","27,08","41,42","19,17","12,53",258,,"8,70","2,23","3,9","1,12","4,20","1,49","5,90",38,"2,00","5,6","12,2",237,,"1953,26",0,1,0,0,2,   CKD5-D,1,43,"68,5",147,"39,53","1,47","6,62","7,04",12,"44,44",0,"60,07",Oth,2,HD,0,1,0,0,0,0,0,0,0,0,0,-38,
MIMICK 1,318,128,"0,00",516,"58,00",0,0,1,1,1,"85,19",,,,,"22,74","24,84","41,66","14,25","8,49",136,,"6,60","2,54","2,6","1,70","3,90","1,19","7,70",38,"2,50","4,8",7,146,,"1569,3",0,1,0,0,2,   CKD5-D,1,58,"66,5",171,"37,35","1,71","5,84","7,38",23,"85,19",0,"60,07",Oth,2,HD,0,1,0,0,1,0,0,0,0,0,0,-38,
MIMICK 1,401,120,"0,00",947,"50,00",1,0,1,0,0,"111,63",150,90,60,"110,00","29,76","31,06","66,44","20,28","9,48",295,,"6,24","2,4","2,6","1,41","3,60","1,94","9,60",33,"6,90","12,2","8,4",277,,"1117,54",0,1,0,0,2,   CKD5-D,1,50,"97,5",181,"31,85","1,81","10,71","4,97",48,"111,63",0,"60,07",GN,2,HD,0,1,0,0,2,1,1,3,1,1,3,-33,
MIMICK 1,402,107,"0,00",811,"59,00",1,0,1,1,1,"34,88",160,80,80,"106,67","20,08","16,01","45,49","14,85","5,23","79,5",227,"3,90","2,44","1,6","2,43","4,40","1,13","6,40",34,"6,80","22,8","15,1",151,,"3946,7",0,1,0,0,2,   CKD5-D,1,59,"61,5",175,"26,04","1,75","9,17","5,63",15,"34,88",1,"35,77",GN,2,HD,0,1,0,0,3,1,1,3,1,1,3,-34,
MIMICK 1,403,126,"0,00",1002,"59,00",1,0,0,1,1,"81,40",130,75,55,"93,33","29,28","31,74","65,26","19,70","9,58","99,1",270,"4,34","2,71","1,6","1,46","3,30","0,65","2,40",33,"0,60","5,6","39,6",220,,"3964,18",0,1,0,0,2,   CKD5-D,1,59,97,182,"32,72","1,82","11,33","4,36",35,"81,40",0,"60,07",Oth,2,HD,0,1,0,0,1,1,0,1,1,0,1,-33,
MIMICK 1,405,134,"0,00",887,"86,00",1,0,1,0,0,"72,09",140,70,70,"93,33","26,61","19,28","62,22","20,32","6,30","60,9",195,"3,65","2,61","1,4","1,75","5,10","1,08","7,70",33,"0,60","5,4","11,3",231,,"1160,2",0,1,0,0,2,   CKD5-D,1,86,"81,5",175,"23,66","1,75","10,03","4,18",31,"72,09",1,"21,00",GN,2,HD,0,1,0,0,0,1,0,1,1,0,1,-33,
MIMICK 1,407,111,"0,00",1150,"40,00",1,0,0,1,0,"104,65",125,80,45,"95,00","23,32","15,42","48,08","17,66","5,66",220,675,"4,51","2,65","1,7","2,40","2,20","1,49","7,30",28,"41,00","18,9","15,4",773,,"2211,6",0,1,0,0,2,   CKD5-D,1,40,"63,5",165,"24,28","1,65","13,01","4,21",45,"104,65",0,"60,07",GN,2,HD,0,1,0,0,2,1,1,3,1,1,3,-28,
MIMICK 1,408,105,"0,00",605,"76,00",1,0,1,1,1,"41,86",100,45,55,"63,33","21,96","19,76","46,74","15,44","6,53","65,9",353,"5,48","2,61","2,1","1,43","4,30","0,98","14,00",25,"107,00",15,"15,1",287,,"3297,16",0,1,0,0,2,   CKD5-D,1,76,"66,5",174,"29,71","1,74","6,84","7,11",18,"41,86",1,"8,07",HT/RVD,2,HD,0,1,0,0,3,1,1,3,1,1,3,-25,
MIMICK 1,409,121,"0,00",710,"74,00",0,0,0,0,0,"55,56",120,70,50,"86,67","23,64","23,07","39,73","14,95","8,68",236,85,"5,21","2,74","1,9","1,35","6,20","1,22","5,30",35,"1,80","2,3","13,5",102,,"1178,34",0,1,0,0,2,   CKD5-D,1,74,"62,8",163,"36,74","1,63","8,03","4,48",15,"55,56",0,"60,07",Oth,2,HD,0,1,0,0,0,0,0,0,0,0,0,-35,
MIMICK 1,411,114,"0,00",623,"62,00",1,0,1,1,1,"51,16",160,90,70,"113,33","18,39","12,59","49,01","14,63","3,76",126,338,"4,66","2,59","1,8","1,84","4,10","1,11","4,70",38,"1,60",9,"15,4",96,,"1695,52",0,1,0,0,2,   CKD5-D,1,62,"61,6",183,"20,44","1,83","7,05","7,58",22,"51,16",1,"17,50",Oth,2,HD,0,1,0,0,1,0,0,0,0,0,0,-38,
MIMICK 1,412,141,"0,00",674,"80,00",0,0,0,1,1,"29,63",115,55,60,"75,00","22,07","16,95","36,75","15,10","6,97",137,10,"3,92","2,61","1,5","2,07","5,80","0,69","6,20",39,"2,60","9,2","19,9",331,,"1675,38",0,1,0,0,2,   CKD5-D,1,80,"53,7",156,"31,57","1,56","7,62","4,58",8,"29,63",1,"55,73",GN,2,HD,0,1,0,0,1,0,0,0,0,0,0,-39,
MIMICK 1,413,115,"0,00",824,"79,00",0,0,1,1,1,"51,85",,,,,"25,34","24,43","42,07","16,03","9,31","97,6",,"3,64","2,6","1,4","1,73","4,20","1,45","6,40",38,"20,00","12,5","16,3",391,,"2027,44",0,1,0,0,2,   CKD5-D,1,79,"66,5",162,"36,74","1,62","9,32","3,61",14,"51,85",1,"31,17",Oth,2,HD,0,1,0,0,3,0,1,2,0,1,2,-38,
MIMICK 1,415,156,"0,00",851,"38,00",0,0,0,0,1,"59,26",,,,,"26,30","22,38","41,62","17,10","9,20",235,,"3,42","2,44","1,4","1,58","3,60","2,42","5,00",34,"8,50","2,9","21,2",213,,"1268,2",0,1,0,0,2,   CKD5-D,1,38,64,156,"34,97","1,56","9,63","4,64",16,"59,26",0,"60,07",GN,2,HD,0,1,0,0,3,1,1,3,1,1,3,-34,
MIMICK 1,416,119,"0,00",772,"85,00",1,0,1,1,0,"74,42",,,,,"24,38","22,71","48,59","16,62","7,77","45,1",,"5,26","2,63",2,"1,41","3,70","0,97","5,80",35,"14,00","9,1","17,5",118,,"2365,42",0,1,0,0,2,   CKD5-D,1,85,"71,3",171,"31,85","1,71","8,73","4,97",32,"74,42",1,"46,00",Oth,2,HD,0,1,0,0,2,0,1,2,0,1,2,-35,
MIMICK 1,417,117,"0,00",908,"83,00",1,0,1,1,0,"60,47",,,,,"27,29","23,83","50,47","18,54","8,75",151,,"4,83","2,54","1,9","0,87","5,50","1,7","6,80",31,"17,00","8,2","17,1",636,,"1574,96",0,1,0,0,2,   CKD5-D,1,83,"74,3",165,"32,07","1,65","10,27","4,15",26,"60,47",1,"27,67",HT/RVD,2,HD,0,1,0,0,2,1,1,3,1,1,3,-31,
MIMICK 1,418,97,"0,00",601,"64,00",1,0,0,1,0,"65,12",,,,,"19,28","16,66","35,84","13,16","6,12","73,2",,"2,17","2,41","0,9","1,52","5,70","2,78","4,80",34,"5,50","5,4","14,4",3204,,"1791,42",0,1,0,0,2,   CKD5-D,1,64,"52,5",165,"31,74","1,65","6,80","7,80",28,"65,12",0,"60,07",HT/RVD,2,HD,0,1,0,0,2,1,1,3,1,1,3,-34,
MIMICK 1,501,98,"0,00",788,"70,00",0,1,1,1,0,"59,26",,,,,"22,67","19,70","39,80","15,16","7,51",130,,"5,08","2,42","2,1","1,31","4,50","1,38","5,80",39,"3,60","6,7","19,3",360,,"2156,56",0,1,0,0,2,   CKD5-D,1,70,"59,5",162,"33,12","1,62","8,91","4,06",16,"59,26",0,"60,07",HT/RVD,2,HD,0,1,0,0,2,0,0,0,0,1,2,-39,
MIMICK 1,502,129,"0,00",656,"80,00",1,0,1,0,0,"41,86",,,,,"24,74",,,,,"72,1",,"4,18","2,32","1,8","1,46","4,80","0,96","10,00",31,"6,30","11,9","21,3",461,,"1997,4",0,1,0,0,2,   CKD5-D,1,80,"71,5",170,,"1,70","7,42","6,27",18,"41,86",1,"11,50",Oth,2,HD,0,1,0,0,2,1,1,3,1,1,3,-31,
MIMICK 1,503,128,"0,00",853,"68,00",1,0,1,1,1,"65,12",,,,,"20,39","16,77","53,03","15,50","4,90",276,,"6,24","2,6","2,4","1,25","3,90","1,64","9,90",40,"4,70","11,6","9,8",532,,"2268,14",0,1,0,0,2,   CKD5-D,1,68,"69,8",185,"24,02","1,85","9,65","4,97",28,"65,12",1,"6,53",HT/RVD,2,HD,0,1,0,0,3,0,0,0,0,1,2,-40,
MIMICK 1,504,123,"0,00",788,"62,00",0,0,1,0,1,"33,33",,,,,"19,43","15,24","33,26","13,32","6,10",209,,"6,19","2,69","2,3","1,76","4,20","2,72","7,20",33,"6,50","30,8",48,211,,4005,0,1,0,0,2,   CKD5-D,1,62,"48,5",158,"31,42","1,58","8,91","4,30",9,"33,33",1,"11,37",Oth,2,HD,0,1,0,0,3,1,1,3,1,1,3,-33,
MIMICK 1,505,118,"0,00",811,"35,00",1,1,1,1,0,"41,86",,,,,"21,26","15,83","44,17","15,65","5,61",117,,"3,74","2,34","1,6","1,69","2,80","1,06","7,10",32,"3,70","5,6","14,3",922,,,0,1,0,0,2,   CKD5-D,1,35,60,168,"26,38","1,68","9,17","6,66",18,"41,86",1,"13,03",DM,2,HD,0,1,0,0,2,1,0,1,1,1,3,-32,
MIMICK 1,506,126,"0,00",649,"84,00",0,1,1,0,1,"51,85",,,,,"29,51","31,24","45,26","17,46","12,05","82,5",,"3,93","2,62","1,5","1,81","3,60","2,04","12,00",35,"7,50",9,"21,8",1138,,"2536,28",0,1,0,0,2,   CKD5-D,1,84,"76,5",161,"40,84","1,61","7,34","4,66",14,"51,85",1,"18,97",DM,2,HD,0,1,0,0,3,0,1,2,0,1,2,-35,
MIMICK 1,507,147,"0,00",881,"70,00",1,1,1,1,0,"100,00",,,,,"26,23","25,18","53,32","17,82","8,41",112,,"5,78","2,75","2,1","1,42","4,90","2,79","5,30",38,"5,20","11,6","16,2",829,,"1576,1",0,1,0,0,2,   CKD5-D,1,70,"78,5",173,"32,07","1,73","9,97","4,71",43,"100,00",1,"28,50",HT/RVD,2,HD,0,1,0,0,2,0,0,0,0,1,2,-38,
MIMICK 1,508,142,"0,00",877,"29,00",1,0,0,0,0,"155,81",,,,,"25,24","21,12","72,88","19,57","5,67",428,,"5,26","2,39","2,2","1,00",,"1,6","7,50",38,"1,60","5,4","15,8",97,,"1196,64",0,1,0,0,2,   CKD5-D,1,29,94,193,"22,47","1,93","9,92","6,32",67,"155,81",0,"60,07",GN,2,HD,0,1,0,0,0,0,0,0,0,0,0,-38,
MIMICK 1,509,102,"0,00",679,"84,00",0,0,1,1,0,"40,74",,,,,"18,10","15,41","32,09","12,23","5,87",137,,"4,14","2,76","1,5","1,44","6,70","2,45","14,20",33,"48,00","37,1","19,9",252,,"1183,12",0,1,0,0,2,   CKD5-D,1,84,"47,5",162,"32,43","1,62","7,68","4,41",11,"40,74",1,"5,23",HT/RVD,2,HD,0,1,0,0,2,1,1,3,1,1,3,-33,
MIMICK 1,511,114,"0,00",613,"41,00",1,0,0,1,1,"120,93",,,,,"28,09","25,97","65,03","20,07","8,02",289,,"5,64","2,82",2,"1,08","3,90","2,27","6,50",41,"3,00","4,2","10,5",692,,"1101,52",0,1,0,0,2,   CKD5-D,1,41,91,180,"28,54","1,80","6,93","8,95",52,"120,93",0,"60,07",GN,2,HD,0,1,0,0,1,0,0,0,0,0,0,-41,
MIMICK 1,513,118,"0,00",812,"56,00",0,1,1,1,1,"55,56",,,,,"23,92","26,46","41,04","14,54","9,37","64,3",,"6,84","2,63","2,6","1,62","5,20","0,96","4,50",29,"1,80","7,3","12,5",982,,"1566,74",0,1,0,0,2,   CKD5-D,1,56,"67,5",168,"39,20","1,68","9,19","4,32",15,"55,56",0,"60,07",GN,2,HD,0,1,0,0,1,1,0,1,1,0,1,-29,
MIMICK 1,514,126,"0,00",826,"67,00",1,0,0,1,1,"41,86",,,,,"22,79","14,74","60,76","18,34","4,45","96,8",,"7,65","2,55",3,"1,70","3,50","1,28","4,90",30,"32,00","50,1","23,6",675,,"2393,98",0,1,0,0,2,   CKD5-D,1,67,"75,5",182,"19,53","1,82","9,34","5,20",18,"41,86",1,"25,53",Oth,2,HD,0,1,0,0,3,1,1,3,1,1,3,-30,
MIMICK 1,516,123,"0,00",830,"81,00",0,0,1,1,1,"48,15",,,,,"24,22","23,10","49,40","16,51","7,72",290,,"6,89","2,55","2,7","1,38","3,50","0,69","7,90",38,"8,80","10,7","15,1",235,,"1820,3",0,1,0,0,2,   CKD5-D,1,81,"72,5",173,"31,86","1,73","9,39","3,53",13,"48,15",1,"10,40",HT/RVD,2,HD,0,1,0,0,3,0,1,2,0,1,2,-38,
MIMICK 1,517,119,"0,00",722,"75,00",1,0,1,1,1,"48,84",,,,,"25,11","23,91","50,39","17,03","8,08",147,,"7,10","2,73","2,6","1,53","4,50","1,83","9,40",38,"13,00","33,4","9,2",343,,"1591,96",0,1,0,0,2,   CKD5-D,1,75,"74,3",172,"32,18","1,72","8,17","5,79",21,"48,84",1,"17,17",HT/RVD,2,HD,0,1,0,0,3,0,1,2,0,1,2,-38,
MIMICK 1,518,118,"0,00",316,"70,00",0,0,1,0,1,"66,67",,,,,"21,18","15,53","32,77","14,37","6,81",144,,"4,23","2,49","1,7","1,52","4,50","0,89","5,70",35,"0,20","6,2",7,923,,"1724,84",0,1,0,0,2,   CKD5-D,1,70,"48,3",151,"32,15","1,51","3,57","12,27",18,"66,67",0,"60,07",Oth,2,HD,0,1,0,0,1,0,0,0,0,0,0,-35,
MIMICK 1,519,112,"0,00",1072,"72,00",1,0,0,1,0,"76,74",,,,,"25,62","26,34","56,66","17,49","8,13",263,,"3,90","2,6","1,5","1,34","3,00","1,25","6,80",37,"2,80","8,8","13,6",670,,"2123,3",0,1,0,0,2,   CKD5-D,1,72,83,180,"31,74","1,80","12,13","3,66",33,"76,74",0,"60,07",Oth,2,HD,0,1,0,0,0,0,0,0,0,0,0,-37,
MIMICK 1,520,143,"0,00",722,"68,00",1,0,1,0,0,"27,91",,,,,"24,06","21,57","50,43","16,85","7,21",140,,"3,38","2,6","1,3","1,72","4,70","0,7","7,50",29,"3,70","17,5",14,199,,"1710,2",0,1,0,0,2,   CKD5-D,1,68,72,173,"29,96","1,73","8,17","6,08",12,"27,91",1,"25,63",Oth,2,HD,0,1,0,0,2,1,0,1,1,1,3,-29,
MIMICK 1,521,127,"0,00",757,"65,00",0,0,0,0,0,"66,67",,,,,"28,41","33,06","55,94","17,86","10,55",137,,"1,32","2,2","0,6","2,12","4,10","2,04","11,90",32,"46,00",16,"17,6",428,,"1276,34",0,1,0,0,2,   CKD5-D,1,65,89,177,"37,15","1,77","8,56","4,42",18,"66,67",0,"60,07",Oth,2,HD,0,1,0,0,2,1,1,3,1,1,3,-32,
MIMICK 1,522,126,"0,00",880,"77,00",1,0,1,1,0,"93,02",,,,,"25,73","27,64","61,36","17,74","7,99",292,,"6,07","2,64","2,3","1,42","4,80","2,48","6,30",33,"5,50","6,3","13,9",1037,,"1440,58",0,1,0,0,2,   CKD5-D,1,77,89,186,"31,05","1,86","9,95","4,49",40,"93,02",0,"60,07",Oth,2,HD,0,1,0,0,2,1,1,3,1,1,3,-33,
MIMICK 1,523,121,"0,00",896,"79,00",1,0,1,,0,"65,12",,,,,"24,30","22,86","57,64","17,40","6,90",142,,"4,37","2,73","1,6","2,09","3,60","1,87","5,90",38,"25,00","7,4","13,9",880,,"1701,02",0,1,0,0,2,   CKD5-D,1,79,"80,5",182,"28,39","1,82","10,14","4,33",16,"37,21",1,"26,27",Oth,2,HD,0,1,0,0,2,0,1,2,0,1,2,-38,
MIMICK 1,524,116,"0,00",359,"68,00",0,1,1,0,0,"100,00",,,,,"31,59","33,78","52,22","19,18","12,41",204,,"5,57","2,53","2,2","1,34","6,30","4,01","7,00",39,"5,00","4,8","11,7",588,,"1261,18",0,1,0,0,2,   CKD5-D,1,68,86,165,"39,28","1,65","4,06","10,66",27,"100,00",1,"25,60",DM,2,HD,0,1,0,0,2,0,0,0,0,1,2,-39,
MIMICK 1,525,109,"0,00",751,"71,00",0,0,1,1,1,"74,07",,,,,"22,22","24,70","41,80","13,97","8,25",115,,"5,88","2,45","2,4","1,94","4,60","3,33","9,20",38,"9,40","8,1","16,8",973,,"1790,4",0,1,0,0,2,   CKD5-D,1,71,"66,5",173,"37,15","1,73","8,50","4,28",20,"74,07",0,"60,07",HT/RVD,2,HD,0,1,0,0,3,0,1,2,0,1,2,-38,
MIMICK 1,526,120,"0,00",819,"68,00",1,0,1,1,0,"74,42",,,,,"21,74","20,04","51,96","15,69","6,05",284,,"7,70","2,14","3,6","1,70","5,00","1,09","8,20",36,"1,30","6,9","9,9",1016,,"1641,18",0,1,0,0,2,   CKD5-D,1,68,72,182,"27,83","1,82","9,26","5,22",32,"74,42",0,"60,07",HT/RVD,2,HD,0,1,0,0,0,0,0,0,0,0,0,-36,
MIMICK 1,527,118,"0,00",968,"40,00",1,0,0,1,0,"139,53",,,,,"33,10","33,14","83,86","23,73","9,38",256,,"3,27","2,18","1,5","1,22","5,60","3,15","8,80",40,"6,50","6,1","15,6",522,,"1098,28",0,1,0,0,2,   CKD5-D,1,40,117,188,"28,32","1,88","10,95","5,19",60,"139,53",0,"60,07",Oth,2,HD,0,1,0,0,2,0,1,2,0,1,2,-40,
MIMICK 1,528,130,"0,00",489,"44,00",0,0,0,1,1,"55,56",,,,,"26,43","23,06","40,44","16,83","9,60",138,,"2,36","2,36",1,"1,21","5,40","2,83","7,50",36,"0,80","4,4","17,4",557,,2270,0,1,0,0,2,   CKD5-D,1,44,"63,5",155,"36,32","1,55","5,53","8,68",15,"55,56",0,"60,07",Oth,2,HD,0,1,0,0,1,0,0,0,0,0,0,-36,
MIMICK 1,529,120,"0,00",728,"69,00",1,0,1,1,0,"65,12",,,,,"25,96","22,66","63,34","19,12","6,84",256,,"4,54","2,39","1,9","1,58","6,50","1,76","11,40",32,"6,00","6,9","8,6",170,,1330,0,1,0,0,2,   CKD5-D,1,69,86,182,"26,35","1,82","8,24","5,98",28,"65,12",0,"60,07",GN,2,HD,0,1,0,0,2,1,1,3,1,1,3,-32,
MIMICK 1,530,120,"0,00",862,"34,00",0,1,0,0,0,"111,11",,,,,"36,07","36,18","57,32","22,12","13,96",411,,"4,84","2,69","1,8","1,83","4,00","2,17","12,30",41,"0,30",2,"10,8",888,,"1128,32",0,1,0,0,2,   CKD5-D,1,34,"93,5",161,"38,69","1,61","9,75","4,69",30,"111,11",0,"60,07",DM,2,HD,0,1,0,0,0,0,0,0,0,0,0,-41,
MIMICK 1,532,119,"0,00",531,"84,00",1,0,1,0,1,"46,51",,,,,"22,06","21,23","54,27","15,86","6,20","62,5",,"4,38","2,19",2,,"4,30","0,81","8,40",30,"38,00","21,8","20,6",937,,"3086,94",0,1,0,0,2,   CKD5-D,1,84,"75,5",185,"28,11","1,85","6,01","7,88",20,"46,51",1,"18,40",HT/RVD,2,HD,0,1,0,0,3,1,1,3,1,1,3,-30,
MIMICK 1,533,123,"0,00",1371,"44,00",1,0,0,0,0,,,,,,"26,03","29,45","62,55","17,70","8,33",161,,"2,94","1,73","1,7","1,88","5,70","4,26","7,20",30,"15,00","9,1","11,3",410,,"1389,26",0,1,0,0,2,   CKD5-D,1,44,92,188,"32,01","1,88","15,51","3,31",,,0,"60,07",Oth,2,HD,0,1,0,0,2,1,1,3,1,1,3,-30,
MIMICK 1,534,120,"0,00",854,"81,00",0,0,0,1,1,"74,07",,,,,"16,75","13,19","31,31","11,78","4,97",228,,"7,19","2,48","2,9","1,92","6,40","0,72","7,20",33,"18,00",5,"7,9",805,,"1609,66",0,1,0,0,2,   CKD5-D,1,81,"44,5",163,"29,65","1,63","9,66","3,41",20,"74,07",1,"11,10",Oth,2,HD,0,1,0,0,3,1,1,3,1,1,3,-33,
MIMICK 1,536,93,"0,00",737,"45,00",1,0,0,1,0,"109,30",,,,,"21,39","11,94","55,06","17,57","3,81",125,,"3,58","2,24","1,6","1,09","5,60","4,75","5,80",42,"1,20","2,6","13,1",327,,"1655,96",0,1,0,0,2,   CKD5-D,1,45,67,177,"17,82","1,77","8,34","6,97",47,"109,30",0,"60,07",GN,2,HD,0,1,0,0,0,0,0,0,0,0,0,-42,
MIMICK 1,537,104,"0,00",815,"61,00",0,0,1,1,0,"85,19",,,,,"51,31","65,07","72,93","27,12","24,19",462,,"8,01","2,67",3,"1,67","4,10","0,79","9,90",38,"33,00","12,9",15,169,,"1473,16",0,1,0,0,2,   CKD5-D,1,61,138,164,"47,15","1,64","9,22","4,16",23,"85,19",1,"20,23",Oth,2,HD,0,1,0,0,2,0,1,2,0,1,2,-38,
MIMICK 1,539,106,"0,00",760,"63,00",0,0,0,1,0,"66,67",,,,,"20,83","17,88","36,12","13,93","6,90",145,,"4,98","2,49",2,"1,59","6,20","1,59","6,00",35,"0,40","4,2","9,5",205,,"1247,98",0,1,0,0,2,   CKD5-D,1,63,54,161,"33,12","1,61","8,60","4,46",18,"66,67",0,"60,07",Oth,2,HD,0,1,0,0,0,0,0,0,0,0,0,-35,
MIMICK 1,541,130,"0,00",904,"74,00",1,0,0,1,0,"69,77",,,,,"21,71","16,55","49,95","16,31","5,41","84,6",,"2,89","2,22","1,3","1,86","3,40","1,07","6,20",34,"6,40","11,7","11,6",380,,"1217,3",0,1,0,0,2,   CKD5-D,1,74,"66,5",175,"24,89","1,75","10,23","4,44",30,"69,77",0,"60,07",GN,2,HD,0,1,0,0,2,1,1,3,1,1,3,-34,
MIMICK 1,542,118,"0,00",605,"82,00",1,0,0,0,0,"51,16",,,,,"23,36","18,79","55,21","17,42","5,93",117,,"3,39","2,12","1,6","1,96","4,10","1,61","4,40",37,"4,90",6,"20,5",975,,"1832,96",0,1,0,0,2,   CKD5-D,1,82,74,178,"25,39","1,78","6,84","6,82",22,"51,16",0,"60,07",Oth,2,HD,0,1,0,0,2,0,0,0,0,1,2,-37,
MIMICK 1,543,129,"0,00",701,"45,00",1,0,1,1,0,"88,37",,,,,"26,04","20,82","61,68","19,47","6,57",248,,"3,15","2,1","1,5","1,59","3,00","1,88","6,90",41,"2,50",6,"21,7",248,,"1373,64",0,1,0,0,2,   CKD5-D,1,45,"82,5",178,"25,24","1,78","7,93","7,40",38,"88,37",0,"60,07",Oth,2,HD,0,1,0,0,0,0,0,0,0,0,0,-41,
MIMICK 1,544,116,"0,00",423,"47,00",0,0,0,1,0,"111,11",,,,,"27,51","27,58","46,42","17,26","10,26",119,,,"2,33",,"2,03","5,60","2,06","9,90",37,"1,10","8,1","17,9",313,,"1844,88",0,1,0,0,2,   CKD5-D,1,47,74,164,"37,28","1,64","4,79","10,13",30,"111,11",0,"60,07",GN,2,HD,0,1,0,0,0,0,0,0,0,0,0,-37,
MIMICK 1,545,117,"0,00",695,"75,00",0,0,1,0,0,"55,56",,,,,"20,44","14,65","42,35","15,18","5,25","96,4",,"4,34","2,41","1,8","1,67","5,60","1,4","6,40",36,"6,70","9,3","16,6",201,,"2228,54",0,1,0,0,2,   CKD5-D,1,75,57,167,"25,71","1,67","7,86","4,57",15,"55,56",0,"60,07",Oth,2,HD,0,1,0,0,2,0,1,2,0,1,2,-36,
MIMICK 1,546,110,"0,00",794,"59,00",1,0,1,1,0,"93,02",,,,,"30,84","32,12","53,88","19,32","11,52",196,,"3,78","2,1","1,8","1,21","4,70","4,08","5,30",37,"1,70","5,5","18,2",275,,"1373,64",0,1,0,0,2,   CKD5-D,1,59,86,167,"37,35","1,67","8,98","5,77",40,"93,02",0,"60,07",Oth,2,HD,0,1,0,0,0,0,0,0,0,0,0,-37,
MIMICK 1,547,111,"0,00",535,"81,00",0,0,1,0,1,"59,26",,,,,"23,16","20,49","33,01","14,29","8,87","46,8",,"2,72","2,09","1,3","2,13","3,80","2,84","9,50",32,"28,00","17,9","16,2",585,,"1584,5",0,1,0,0,2,   CKD5-D,1,81,"53,5",152,"38,30","1,52","6,05","6,01",16,"59,26",0,"60,07",Oth,2,HD,0,1,0,0,3,1,1,3,1,1,3,-32,
MIMICK 1,548,101,"0,00",469,"81,00",0,0,1,1,1,"55,56",,,,,"23,34","19,66","42,34","15,93","7,40",173,,"3,13","2,41","1,3","2,15","3,10","0,75","9,90",25,"67,00","72,8","19,3",523,,"2596,16",0,1,0,0,2,   CKD5-D,1,81,62,163,"31,71","1,63","5,31","7,04",15,"55,56",0,"60,07",HT/RVD,2,HD,0,1,0,0,3,1,1,3,1,1,3,-25,
MIMICK 1,550,83,"0,00",725,"74,00",0,0,1,0,1,"37,04",,,,,"28,44","31,08","39,92","15,99","12,45",144,,"5,53","2,91","1,9","2,14","1,90","1,91","9,20",25,"101,00",102,"9,5",1394,,"1169,54",0,1,0,0,2,   CKD5-D,1,74,71,158,"43,77","1,58","8,20","4,37",10,"37,04",0,"60,07",HT/RVD,2,HD,0,1,0,0,3,1,1,3,1,1,3,-25,
MIMICK 1,551,122,"0,00",824,"83,00",1,0,1,1,0,"41,86",,,,,"25,26","22,84","50,16","17,36","7,90","84,6",,"2,97","2,7","1,1","2,68","3,30","1,16","8,20",36,"13,00",6,"17,6",652,,"2250,86",0,1,0,0,2,   CKD5-D,1,83,73,170,"31,28","1,70","9,32","4,66",18,"41,86",0,"60,07",HT/RVD,2,HD,0,1,0,0,2,0,1,2,0,1,2,-36,
MIMICK 1,552,126,"0,00",816,"72,00",0,0,1,1,1,"74,07",,,,,"20,37","18,50","38,30","13,73","6,63",108,,"4,41","2,32","1,9","1,29",,,"5,00",36,"0,90","3,5","12,1",365,,"1303,44",0,1,0,0,2,   CKD5-D,1,72,"56,8",167,"32,57","1,67","9,23","3,84",20,"74,07",0,"60,07",Oth,2,HD,0,1,0,0,1,0,0,0,0,0,0,-36,
MIMICK 1,553,111,"0,00",562,"47,00",0,0,1,1,1,"118,52",,,,,"25,87","23,92","41,08","16,35","9,52",162,,"3,35","1,86","1,8","1,37","2,50","1,4","7,20",34,"2,10","3,5","10,9",547,,"1104,76",0,1,0,0,2,   CKD5-D,1,47,65,"158,5","36,81","1,59","6,36","7,19",32,"118,52",0,"60,07",HT/RVD,2,HD,0,1,0,0,1,1,0,1,1,0,1,-34,
MIMICK 1,554,133,"0,00",597,"61,00",1,1,1,1,1,"48,84",,,,,"21,15","15,29","40,21","15,32","5,83","83,9",,"3,80",2,"1,9","1,95","4,50","1,31","5,10",30,"7,80","8,7","15,7",,,"1678,98",0,1,0,0,2,   CKD5-D,1,61,"55,5",162,"27,55","1,62","6,75","8,03",21,"48,84",0,"60,07",DM,2,HD,0,1,0,0,3,1,1,3,1,1,3,-30,
MIMICK 1,555,128,"0,00",577,"73,00",1,0,1,1,0,"55,81",,,,,"18,21","11,84","42,66","14,25","3,96",210,,"4,38","2,19",2,"2,37","2,60",,"7,40",35,"16,00","20,2","14,5",554,,"1841,1",0,1,0,0,2,   CKD5-D,1,73,"54,5",173,"21,73","1,73","6,53","7,69",24,"55,81",0,"60,07",HT/RVD,2,HD,0,1,0,0,2,0,1,2,0,1,2,-35,
MIMICK 1,556,118,"0,00",686,"73,00",0,1,1,1,0,"51,85",,,,,"25,81","23,28","38,72","16,12","9,69",174,,"5,45","2,18","2,5","2,16","4,00","0,66","7,30",33,"2,30",6,"12,2",740,,"1678,98",0,1,0,0,2,   CKD5-D,1,73,62,155,"37,54","1,55","7,76","4,70",14,"51,85",0,"60,07",DM,2,HD,0,1,0,0,0,1,0,1,1,0,1,-33,
MIMICK 1,557,96,"0,00",784,"64,00",1,1,1,1,0,"62,79",,,,,"29,07","29,37","57,63","19,26","9,81",122,,"5,54","2,41","2,3","2,05","5,90","1,65","8,60",25,"21,00","20,8","16,7",123,,"1818,5",0,1,0,0,2,   CKD5-D,1,64,87,173,"33,75","1,73","8,87","5,66",27,"62,79",0,"60,07",DM,2,HD,0,1,0,0,2,1,1,3,1,1,3,-25,
MIMICK 1,558,142,"0,00",568,"83,00",0,0,0,1,1,"66,67",,,,,"21,53","22,66","38,84","13,60","7,93","94,6",,"3,84","2,4","1,6","1,83","6,10","2,9","6,10",34,"2,90","9,9",12,747,,"1156,92",0,1,0,0,2,   CKD5-D,1,83,"61,5",169,"36,84","1,69","6,43","5,51",18,"66,67",0,"60,07",Oth,2,HD,0,1,0,0,1,1,0,1,1,0,1,-34,
MIMICK 1,559,116,"0,00",610,"60,00",0,0,1,0,1,"81,48",,,,,"23,84","28,49","44,51","14,53","9,30",192,,"2,59","2,88","0,9","1,99","4,00","1,64","5,80",35,"27,00","8,1","10,1",346,,"1712,94",0,1,0,0,2,   CKD5-D,1,60,73,175,"39,02","1,75","6,90","5,94",22,"81,48",0,"60,07",Oth,2,HD,0,1,0,0,3,0,1,2,0,1,2,-35,
MIMICK 2,2,123,"5,99",702,"75,01",0,0,0,0,0,"96,30",142,80,62,"100,67","28,80",,,,,134,297,"3,49","2,18","1,6","0,47","6,30","2,7","6,40",35,"10,10","6,11","20,8",206,,,0,0,0,1,3,   CKD5-D,1,75,"72,8",159,,"1,59","7,94","4,51",26,"96,30",0,"60,87",Oth,3,PD,0,0,1,0,2,0,1,2,0,1,2,-35,
MIMICK 2,6,89,"4,53",667,"83,11",1,0,1,0,0,"48,84",90,57,33,"68,00","28,04","15,49","54,51","21,83","6,21","51,1",375,"3,57","2,23","1,6","0,45","3,60","1,4","6,80",35,"7,80","33,3","16,4",77,,,0,0,0,1,3,   CKD5-D,1,83,70,158,"22,13","1,58","7,55","6,02",21,"48,84",1,"40,60",HT/RVD,3,PD,0,0,1,0,2,0,1,2,0,1,2,-35,
MIMICK 2,7,129,"7,43",571,"79,88",0,0,0,0,0,"96,30",130,80,50,"96,67","18,27","12,86","32,74","13,11","5,15",182,375,"4,23","2,35","1,8","0,35","5,80","1,7","8,30",28,"1,20","4,49","14,7",448,,,0,0,0,1,3,   CKD5-D,1,79,"45,6",158,"28,21","1,58","6,46","5,60",26,"96,30",0,"60,87",HT/RVD,3,PD,0,0,1,0,0,1,0,1,1,0,1,-28,
MIMICK 2,9,118,"4,31",790,"61,19",1,0,0,1,1,"55,81",112,68,44,"82,67","23,88","13,57","51,43","18,89","4,99",222,534,"4,06","2,54","1,6","0,80","3,90","1,4","9,40",33,"28,40","11,3","22,5",410,,,0,0,0,1,3,   CKD5-D,1,61,65,165,"20,88","1,65","8,94","5,72",24,"55,81",1,"4,97",GN,3,PD,0,0,1,0,3,0,1,2,1,1,3,-33,
MIMICK 2,10,122,"7,12",602,"76,78",0,0,1,0,1,"88,89",112,74,38,"86,67","28,67","23,79","44,21","18,64","10,03",323,695,"4,13","2,58","1,6","0,73","5,30","1,6","8,40",32,"2,00","7,41","16,6",418,,,0,0,0,1,3,   CKD5-D,1,76,68,154,"34,99","1,54","6,81","5,36",24,"88,89",1,"22,63",Oth,3,PD,0,0,1,0,1,0,1,2,1,0,1,-32,
MIMICK 2,11,133,"3,29",1019,"55,96",1,0,1,1,1,"67,44",133,88,45,"103,00","19,90","7,70","57,50","17,55","2,35",181,400,"7,38","2,17","3,4","0,48","4,90","1,4","6,00",32,"3,20","11,1","19,7",31,,,0,0,0,1,3,   CKD5-D,1,55,"65,2",181,"11,80","1,81","11,53","4,36",29,"67,44",1,"9,97",Oth,3,PD,0,0,1,0,3,0,1,2,1,1,3,-32,
MIMICK 2,15,104,"3,65",886,"65,05",1,1,0,1,1,"65,12",126,77,49,"93,33","24,44","15,29","58,71","19,39","5,05",156,553,"4,31","2,27","1,9","0,68","4,30","2,2","6,30",34,"4,00","25,9","18,2",539,,,0,0,0,1,3,   CKD5-D,1,65,74,174,"20,66","1,74","10,02","4,84",28,"65,12",1,"32,30",HT/RVD,3,PD,0,0,1,0,3,0,1,2,1,1,3,-34,
MIMICK 2,16,124,"5,37",659,"60,96",1,0,1,1,1,"81,40",94,77,17,"82,67","22,34","15,06","54,94","17,54","4,81",246,84,"4,24","2,65","1,6","0,51","4,60","1,4","7,90",30,"32,60","9,55","16,6",137,,,0,0,0,1,3,   CKD5-D,1,60,70,177,"21,52","1,77","7,45","7,13","35,5","82,56",1,"9,30",Oth,3,PD,0,0,1,0,3,1,1,3,1,1,3,-30,
MIMICK 2,17,120,"4,67",785,"51,00",1,1,0,1,1,"83,72",173,104,69,"127,00","35,14","30,77","67,23","24,11","11,03",154,94,"5,77","2,22","2,6","0,64","5,20","1,8","11,20",32,"4,70","31,9","22,7",170,,,0,0,0,1,3,   CKD5-D,1,51,98,167,"31,40","1,67","8,88","6,19",36,"83,72",0,"60,87",DM,3,PD,0,0,1,0,3,0,1,2,1,1,3,-32,
MIMICK 2,19,114,"10,30",440,"78,08",0,1,0,0,1,"85,19",147,87,60,"107,00","18,83","13,22","43,78","14,46","4,37",144,19,"3,95","2,63","1,5","0,58","6,10","0,91","8,70",31,"0,85","6,95","17,3",252,,,0,0,0,1,3,   CKD5-D,1,78,57,174,"23,20","1,74","4,98","7,77",23,"85,19",0,"60,87",Oth,3,PD,0,0,1,0,1,1,0,1,1,0,1,-31,
MIMICK 2,21,125,"2,63",1080,"77,75",1,0,0,0,0,"74,42",137,71,66,"93,00","29,02","21,88","57,12","20,98","8,04",155,213,"4,00",2,2,"0,65","5,80","2,8","6,00",29,"9,00","7,98","15,4",83,,,0,0,0,1,3,   CKD5-D,1,77,79,165,"27,69","1,65","12,22","3,49",32,"74,42",0,"60,87",Oth,3,PD,0,0,1,0,2,1,1,3,1,1,3,-29,
MIMICK 2,22,118,"7,04",460,"84,46",1,0,1,0,0,"59,30",135,60,75,"85,00","29,06","24,90","64,10","20,93","8,13","65,9",424,"3,71","2,06","1,8","0,40","3,70","2,2","7,80",33,"0,82","3,29",17,344,,,0,0,0,1,3,   CKD5-D,1,84,89,175,"27,97","1,75","5,20","9,34","25,5","59,30",1,"44,97",Oth,3,PD,0,0,1,0,0,0,0,0,1,0,1,-33,
MIMICK 2,24,150,"7,06",477,"77,85",1,0,0,0,0,"95,35",133,88,45,"103,00","25,99","20,49","55,51","18,98","7,01",184,319,"3,65","2,43","1,5","0,40","4,00","1,8","7,40",38,"1,50","5,07","16,2",715,,,0,0,0,1,3,   CKD5-D,1,77,76,171,"26,96","1,71","5,40","9,36",41,"95,35",0,"60,87",Oth,3,PD,0,0,1,0,0,0,0,0,0,0,0,-38,
MIMICK 2,25,110,"6,02",733,"66,78",0,0,1,1,0,"59,26",140,70,70,"93,33","18,90","11,63","37,37","14,42","4,49",121,640,"2,74","1,96","1,4","0,57","4,70","0,91","8,60",26,"14,00","9,55","11,5",202,,,0,0,0,1,3,   CKD5-D,1,66,49,161,"23,74","1,61","8,29","4,54",16,"59,26",1,"34,63",Oth,3,PD,0,0,1,0,2,1,1,3,1,1,3,-26,
MIMICK 2,26,125,"5,03",928,"51,60",0,0,0,0,0,"66,67",156,106,50,"122,67","24,75","24,32","36,68","14,88","9,87",261,616,"3,59","2,39","1,5","0,45","4,20","2,4","7,60",35,"2,50","5,7","20,1",193,,,0,0,0,1,3,   CKD5-D,1,51,61,157,"39,88","1,57","10,50","3,79",18,"66,67",0,"12,07",Oth,3,PD,0,0,1,0,0,0,1,2,0,0,0,-35,
MIMICK 2,27,129,"8,62",562,"61,40",0,0,0,1,0,"48,15",140,75,65,"96,67","20,58","16,37","37,63","14,34","6,24",136,115,"3,40","2,43","1,4","0,53","7,40",3,"9,80",30,"8,00","10,1","14,1",228,,,0,0,0,1,3,   CKD5-D,1,61,54,162,"30,32","1,62","6,36","6,50",13,"48,15",0,"34,47",Oth,3,PD,0,0,1,0,2,1,1,3,1,1,3,-30,
MIMICK 2,31,117,"4,04",752,"79,03",1,0,0,0,1,"62,79",110,65,45,"80,00","24,68","15,86","57,14","19,31","5,36",101,230,"3,57","2,23","1,6","0,96","6,60","2,2","8,00",28,"9,70","7,89","17,6",299,,,0,0,0,1,3,   CKD5-D,1,79,73,172,"21,73","1,72","8,51","5,35",27,"62,79",1,"34,63",Oth,3,PD,0,0,1,0,3,1,1,3,1,1,3,-28,
MIMICK 2,34,131,"5,12",615,"79,69",1,0,0,0,1,"45,35",115,75,40,"88,33","23,84","18,77","54,23","17,71","6,13",159,49,"3,08","2,57","1,2","0,41","6,30","2,6","5,80",36,"4,20","5,35","27,6",251,,,0,0,0,1,3,   CKD5-D,1,79,73,175,"25,72","1,75","6,96","6,80","19,5","45,35",1,"22,43",HT/RVD,3,PD,0,0,1,0,3,0,1,2,0,1,2,-36,
MIMICK 2,35,130,"4,92",634,"80,24",1,0,0,0,0,"65,12",148,92,56,"110,67","27,10","18,37","64,63","21,10","6,00",131,688,"3,23","2,31","1,4","0,63","5,90","2,2","6,60",33,"6,90","5,78","13,7",299,,,0,0,0,1,3,   CKD5-D,1,80,83,175,"22,13","1,75","7,17","6,53",28,"65,12",0,"60,87",GN,3,PD,0,0,1,0,2,0,1,2,1,1,3,-33,
MIMICK 2,36,98,"3,98",933,"43,83",1,0,0,0,0,"73,26",148,95,53,"112,67","28,69","22,74","57,26","20,53","8,16",178,429,"3,95","2,47","1,6","0,50","4,30","1,5","8,60",38,"3,70","8,59","19,7",453,,,0,0,0,1,3,   CKD5-D,1,43,80,167,"28,43","1,67","10,55","5,28","31,5","73,26",0,"3,67",HT/RVD,3,PD,0,0,1,0,2,0,1,2,0,1,2,-38,
MIMICK 2,40,126,"5,38",578,"83,41",1,1,0,1,0,"48,84",132,62,70,"85,33","28,06","27,28","55,72","18,83","9,22","83,5",252,"4,05","2,38","1,7","0,95","3,60","1,9","10,00",26,"19,90","10,7","16,1",1107,,,0,0,0,1,3,   CKD5-D,1,83,83,172,"32,87","1,72","6,54","7,14",21,"48,84",1,"20,70",HT/RVD,3,PD,0,0,1,0,2,1,1,3,1,1,3,-26,
MIMICK 2,41,120,"6,69",517,"71,53",1,1,0,0,0,"76,74",178,88,90,"118,00","23,38","21,45","50,15","16,37","7,01",103,226,"3,38","2,6","1,3","0,47","4,60","2,5","7,70",40,"6,00","3,48","17,7",688,,,0,0,0,1,3,   CKD5-D,1,71,"71,6",175,"29,96","1,75","5,85","8,88",33,"76,74",1,"41,00",DM,3,PD,0,0,1,0,2,0,1,2,0,1,2,-40,
MIMICK 2,46,115,"13,36",444,"39,53",0,0,0,0,1,"114,81",93,70,23,"77,67","18,26","11,94","37,76","13,87","4,39",226,216,"2,72","2,27","1,2","0,55","6,10","1,4","3,60",35,"0,39","0,52","16,3",760,,,0,0,0,1,3,   CKD5-D,1,39,"49,7",165,"24,03","1,65","5,02","10,07",31,"114,81",0,"13,57",Oth,3,PD,0,0,1,0,1,0,0,0,0,0,0,-35,
MIMICK 2,47,89,"9,10",569,"51,46",0,0,0,1,1,"75,93",145,104,41,"117,67","17,63","9,31","38,69","14,21","3,42",163,192,"2,87","2,21","1,3","0,52","4,60","1,2","16,70",22,"58,60","16,2","16,2",676,,,0,0,0,1,3,   CKD5-D,1,51,48,165,"19,40","1,65","6,44","6,86","20,5","75,93",0,"26,17",Oth,3,PD,0,0,1,0,3,1,1,3,1,1,3,-22,
MIMICK 2,48,103,"4,07",761,"75,87",1,0,0,0,1,"74,42",203,109,94,"140,33","20,60","11,11","53,29","17,05","3,56","74,4",329,"2,10","2,1",1,"0,83","7,30","1,2","8,50",32,"13,30","5,46","24,4",288,,,0,0,0,1,3,   CKD5-D,1,75,"64,4","176,8","17,26","1,77","8,61","5,40",32,"74,42",0,"60,87",Oth,3,PD,0,0,1,0,3,0,1,2,1,1,3,-32,
MIMICK 2,49,107,"9,25",630,"31,66",0,0,0,0,0,"111,11",111,84,27,"93,00","25,00","21,46","45,94","17,04","7,96",183,454,"2,20",2,"1,1","0,50","3,70","0,85","5,20",30,"1,70","0,9","12,3",561,,,0,0,0,1,3,   CKD5-D,1,31,"67,4","164,2","31,84","1,64","7,13","6,97",30,"111,11",0,"22,03",Oth,3,PD,0,0,1,0,0,1,1,3,1,0,1,-30,
MIMICK 2,50,109,"4,05",818,"64,20",1,0,1,1,0,"94,19",63,51,12,"55,00","28,14","28,10","64,90","19,64","8,50",158,270,"4,42","2,21",2,"0,41","3,00","1,2","8,10",30,"4,60","7,13","14,3",188,,,0,0,0,1,3,   CKD5-D,1,64,93,"181,8","30,21","1,82","9,25","5,37","40,5","94,19",1,"36,27",Oth,3,PD,0,0,1,0,2,1,1,3,1,1,3,-30,
MIMICK 2,52,107,"5,95",545,"79,07",1,1,0,0,0,"44,19",160,90,70,"113,33","35,45","30,36","69,34","24,65","10,80",217,337,"3,87","2,42","1,6","0,51","4,40","0,61","8,80",36,"5,60","4,61","9,15",190,,,0,0,0,1,0,   CKD5-D,1,79,"99,7","167,7","30,45","1,68","6,17","7,90",19,"44,19",0,"60,87",Oth,3,PD,0,0,0,1,2,0,1,2,0,1,2,-36,
MIMICK 2,53,129,"4,79",773,"49,97",1,1,0,1,1,"75,58",215,114,101,"147,67","21,33","14,02","55,08","17,00","4,33",232,164,"4,68","2,23","2,1","0,48","4,80","1,9","5,40",31,"0,99","2,68","14,8",55,,,0,0,0,1,0,   CKD5-D,1,49,"69,1",180,"20,28","1,80","8,74","6,35","32,5","75,58",0,"5,53",Oth,3,PD,0,0,0,1,1,1,0,1,1,0,1,-31,
MIMICK 2,54,110,"3,32",1181,"29,33",1,0,0,0,0,"91,86",150,100,50,"116,67","26,02","15,86","67,14","21,05","4,97",239,108,"2,41","2,01","1,2","0,44","4,10","1,4","4,90",35,"1,50","2,21","15,7",539,,,0,0,0,1,0,   CKD5-D,1,29,83,"178,6","19,11","1,79","13,36","4,40","39,5","91,86",0,"4,50",Oth,3,PD,0,0,0,1,0,0,0,0,0,0,0,-35,
MIMICK 2,55,123,"11,90",391,"77,93",0,0,1,1,1,"81,48",90,70,20,"76,67","25,03","24,05","40,35","15,68","9,35",117,62,"3,16","2,43","1,3","0,31","7,60","4,4","7,80",32,"8,10","8,11","12,9",24,,,0,0,0,1,0,   CKD5-D,1,77,"64,4","160,4","37,35","1,60","4,42","8,97",22,"81,48",0,"60,87",Oth,3,PD,0,0,0,1,3,0,1,2,1,1,3,-32,
MIMICK 2,56,124,"5,94",616,"58,21",1,0,0,0,0,"98,84",140,95,45,"110,00","29,44","28,47","73,83","21,25","8,20",167,325,"2,93","2,25","1,3","0,52","5,00","1,4","5,40",37,"0,91","1,77","11,3",958,,,0,0,0,1,0,   CKD5-D,1,58,"102,3","186,4","27,83","1,86","6,97","7,89","42,5","98,84",1,"45,03",Oth,3,PD,0,0,0,1,0,0,0,0,0,0,0,-37,
MIMICK 2,57,119,"9,73",564,"43,55",0,1,0,1,1,"79,63",180,70,110,"106,67","21,73","17,54","46,36","15,76","5,96",257,29,"3,86","2,41","1,6","0,38","5,70","0,86","11,00",28,"5,60","4,91","20,5",104,,,0,0,0,1,0,   CKD5-D,1,43,"63,9","171,5","27,45","1,72","6,38","7,33","21,5","79,63",1,"14,20",DM,3,PD,0,0,0,1,3,1,1,3,1,1,3,-28,
MIMICK 2,59,121,"11,74",394,"78,57",0,0,0,0,0,"81,48",147,73,74,"97,67","30,22","33,81","45,59","17,35","12,87",122,101,"3,98","2,34","1,7","0,43","5,80","1,2","6,20",28,"6,50","4,45","15,7",341,,,0,0,0,1,0,   CKD5-D,1,78,"79,4","162,1","42,59","1,62","4,46","8,85",22,"81,48",0,"60,87",Oth,3,PD,0,0,0,1,2,1,1,3,1,1,3,-28,
MIMICK 2,60,113,"6,14",735,"63,37",0,0,0,1,0,"85,19",139,100,39,"113,00","27,89","36,78","50,02","16,07","11,82",137,228,"4,64","2,44","1,9","0,51","4,50","1,6","8,70",34,"2,10","3,78","15,4",602,,,0,0,0,1,0,   CKD5-D,1,63,"86,8","176,4","42,38","1,76","8,31","4,63",23,"85,19",0,"3,20",Oth,3,PD,0,0,0,1,0,0,1,2,1,0,1,-34,
MIMICK 2,61,122,"3,85",822,"70,49",1,0,0,1,1,"74,42",157,87,70,"110,33","26,31","15,97","62,13","20,93","5,38",290,333,"4,01","2,23","1,8","0,53","4,80","1,8","4,10",31,"5,10","6,34","15,7",98,,,0,0,0,1,0,   CKD5-D,1,70,"78,1","172,3","20,44","1,72","9,30","5,11",32,"74,42",1,"9,70",Oth,3,PD,0,0,0,1,3,1,1,3,1,1,3,-31,
MIMICK 2,62,126,"4,37",960,"25,76",1,0,0,0,0,"109,30",125,66,59,"85,67","24,23","18,36","70,04","19,20","5,03",305,303,"5,59","2,33","2,4","0,33","5,80","3,3","9,70",39,"1,80","1,26",12,689,,,0,0,0,1,0,   CKD5-D,1,25,"88,4",191,"20,77","1,91","10,86","5,79",47,"109,30",0,"4,80",Oth,3,PD,0,0,0,1,0,0,1,2,0,0,0,-39,
MIMICK 2,63,114,"8,20",509,"85,51",0,0,0,1,1,"27,78",134,75,59,"94,67","20,73","14,07","37,23","15,05","5,69","65,8",264,"3,02","2,16","1,4","0,35","7,80","2,3","8,30",27,"5,70","4,91","13,1",246,,,0,0,0,1,0,   CKD5-D,1,85,"51,3","157,3","27,42","1,57","5,76","6,18","7,5","27,78",1,"28,47",Oth,3,PD,0,0,0,1,3,1,1,3,1,1,3,-27,
MIMICK 2,64,128,"4,01",826,"63,75",1,1,0,1,0,"74,42",153,86,67,"108,33","29,62","25,92","59,88","20,67","8,95","95,9",447,"3,14","1,96","1,6","0,42","3,70","4,1","8,20",28,"30,20","8,78","19,8",493,,,0,0,0,1,0,   CKD5-D,1,63,"85,8","170,2","30,21","1,70","9,34","5,32",32,"74,42",0,"60,87",Oth,3,PD,0,0,0,1,2,1,1,3,1,1,3,-28,
MIMICK 2,65,125,"5,76",760,"26,58",1,0,0,0,1,"58,14",113,75,38,"87,67","18,64","3,80","54,20","17,42","1,22",307,222,"3,26","2,33","1,4","0,51","6,50","2,7","4,30",35,"0,26","2,26","14,7",1061,,,0,0,0,1,0,   CKD5-D,1,26,58,"176,4","6,55","1,76","8,60","7,64",25,"58,14",0,"7,97",Oth,3,PD,0,0,0,1,1,0,0,0,0,0,0,-35,
MIMICK 2,67,123,"3,45",876,"75,01",1,0,0,1,1,"69,77",140,80,60,"100,00","23,36","15,24","53,86","18,21","5,15",191,243,"2,74","2,28","1,2","0,36","4,70","1,4","8,40",26,"2,30","9,13","18,6",84,,,0,0,0,1,0,   CKD5-D,1,75,"69,1",172,"22,05","1,72","9,91","4,58",30,"69,77",0,"60,87",Oth,3,PD,0,0,0,1,1,1,1,3,1,0,1,-26,
MIMICK 2,68,114,"7,84",648,"50,44",0,0,0,0,1,"81,48",112,80,32,"90,67","21,73","17,77","35,93","14,54","7,19",199,72,"3,60","2,25","1,6","0,32","5,10","1,5","4,60",28,"0,75","6,28","16,9",87,,,0,0,0,1,0,   CKD5-D,1,50,"53,7","157,2","33,09","1,57","7,33","5,91",22,"81,48",0,"60,87",Oth,3,PD,0,0,0,1,1,1,0,1,1,0,1,-28,
MIMICK 2,69,101,"5,93",738,"67,82",0,1,0,0,0,"70,37",180,90,90,"120,00","32,04","40,90","56,10","18,53","13,51",168,450,"4,10","2,56","1,6","0,58","3,80","1,2","12,10",30,"1,30","4,03","17,5",382,,,0,0,0,1,0,   CKD5-D,1,67,97,174,"42,17","1,74","8,35","4,47",19,"70,37",1,"52,07",Oth,3,PD,0,0,0,1,0,1,0,1,1,0,1,-30,
MIMICK 2,70,114,"7,12",651,"63,24",0,0,0,0,0,"61,11",135,83,52,"100,33","24,84","24,13","43,57","15,98","8,85",155,259,"4,73","2,63","1,8","0,47","3,90","3,1","7,50",35,"5,00","2,06","12,2",814,,,0,0,0,1,0,   CKD5-D,1,63,"67,7","165,1","35,65","1,65","7,36","5,37","16,5","61,11",0,"5,47",Oth,3,PD,0,0,0,1,2,0,1,2,0,1,2,-35,
MIMICK 2,72,112,"4,28",833,"53,10",1,0,0,0,0,"73,26",140,85,55,"103,33","24,91","21,53","60,17","18,35","6,56",302,348,"3,90","2,44","1,6","0,45","4,90","2,4","5,80",32,"0,61","3,84","15,5",392,,,0,0,0,1,0,   CKD5-D,1,53,"81,7","181,1","26,35","1,81","9,42","5,68","31,5","73,26",0,"60,87",Oth,3,PD,0,0,0,1,0,0,0,0,1,0,1,-32,
MIMICK 2,74,109,"5,52",654,"58,35",1,0,1,1,1,"65,12",135,78,57,"97,00","24,08","8,73","51,07","20,56","3,52",294,209,"2,96","2,47","1,2","0,46","4,40","1,8","12,90",31,"76,40","24,9","34,5",586,,,0,0,0,1,0,   CKD5-D,1,58,"59,8","157,6","14,60","1,58","7,40","7,33",28,"65,12",0,"60,87",Oth,3,PD,0,0,0,1,3,1,1,3,1,1,3,-31,
MIMICK 2,78,99,"4,56",738,"64,88",1,0,1,1,0,"60,47",105,64,41,"77,67","23,10","16,04","53,26","17,76","5,35",146,49,"2,54","2,31","1,1","0,71","2,80","1,2","25,00",23,"21,80","22,2","24,9",1005,,,0,0,0,1,0,   CKD5-D,1,64,"69,3","173,2","23,14","1,73","8,35","6,05",26,"60,47",1,"43,50",GN,3,PD,0,0,0,1,2,1,1,3,1,1,3,-23,
MIMICK 2,80,131,"7,74",462,"70,14",1,0,0,0,0,"101,16",130,70,60,"90,00","24,92","26,90","58,20","17,04","7,88",209,450,"3,05","2,18","1,4","0,44","7,30","1,5","6,10",38,"0,75","2,24","13,8",699,,,0,0,0,1,0,   CKD5-D,1,70,"85,1","184,8","31,60","1,85","5,23","10,27","43,5","101,16",0,"60,03",Oth,3,PD,0,0,0,1,0,0,0,0,0,0,0,-38,
MIMICK 2,81,104,"5,31",679,"57,40",1,0,0,1,0,"67,44",118,79,39,"92,00","25,95","20,17","50,73","18,57","7,38",220,342,"4,60","2,19","2,1","0,46","6,10","3,3","5,40",29,"0,65","3,94","14,4",859,,,0,0,0,1,0,   CKD5-D,1,57,"70,9","165,3","28,45","1,65","7,68","7,05",29,"67,44",0,"0,90",Oth,3,PD,0,0,0,1,0,1,0,1,1,0,1,-29,
MIMICK 2,82,119,"6,64",493,"80,71",1,1,1,0,1,"58,14",174,77,97,"109,33","23,70","9,45","55,85","20,27","3,43",170,150,"4,69","2,13","2,2","0,40","4,70","0,93","7,20",27,"2,80","6,88",15,54,,,0,0,0,1,0,   CKD5-D,1,80,"65,3",166,"14,48","1,66","5,58","8,82",25,"58,14",1,"35,47",Oth,3,PD,0,0,0,1,1,1,1,3,1,0,1,-27,
MIMICK 2,83,120,"8,17",527,"80,11",0,0,0,0,1,"62,96",110,70,40,"83,33","18,98","10,98","38,82","14,79","4,18",156,348,"2,91","2,08","1,4","0,59","7,10","1,8","7,20",23,"4,00","9,6","19,6",134,,,0,0,0,1,0,   CKD5-D,1,80,"49,8",162,"22,05","1,62","5,96","6,16",17,"62,96",1,"27,17",Oth,3,PD,0,0,0,1,3,1,1,3,1,1,3,-23,
